# Supplementary material for: Neuronal cathepsin S increases neuroinflammation and causes cognitive decline via CX3CL1‐CX3CR1 axis and JAK2‐STAT3 pathway in aging and Alzheimer's disease
Source: Aging Cell. 2024 Oct 25;24(2):e14393. doi: 10.1111/acel.14393 (PMC11822647; doi:10.1111/acel.14393)
Supplement: Supplementary file 2 — Table S1. [file ACEL-24-e14393-s002.csv]

	X	baseMean	log2FoldChange	lfcSE	stat	pvalue	padj
1	Scin	7.03850286369871	3.41327860887617	1.39297184205987	2.45035721887153	0.0142714551161475	NA
2	Ly9	9.80101364008815	3.79769717228573	1.18055497272919	3.21687448701035	0.00129595280110106	NA
3	Ccn4	23.1966121719273	1.35545916716348	0.681173842753964	1.98988728293412	0.0466033535576083	NA
4	Trh	126.51678417985	2.79997519865108	0.809532642077854	3.45875515465848	0.000542677985750399	0.0118352398922162
5	Tcap	219.004361365867	1.02317095179651	0.234955994130828	4.3547344071026	1.3322834940292e-05	0.000755730337724671
6	Dqx1	13.7614867819332	1.71432993893273	0.860851129411863	1.99143601066536	0.0464329735805891	NA
7	Ccl8	6.71111029078742	6.18168273670283	1.6417742435428	3.76524528936653	0.000166385661454361	NA
8	Nxf2	2.11530237405429	4.51407557590305	2.25509739434364	2.00172089561431	0.0453147577728284	NA
9	Dazl	14.5726472028642	2.1477948488002	0.941788682845568	2.28054858581518	0.022575172648775	NA
10	Zfp296	78.2385374495344	1.4593074174001	0.342126824870961	4.26539900211129	1.99545267248411e-05	0.00103395583157226
11	Mlkl	6.18839062925632	2.99366771350549	1.33015231917791	2.25062022622769	0.0244096012424456	NA
12	Cd274	26.9894516529006	2.05751413362356	0.636684194724971	3.23160862272126	0.00123095528398214	NA
13	Rarb	49.3803816530921	1.33398967160635	0.460575613441543	2.89635324293101	0.00377527176365655	0.0467493822123301
14	Ikzf3	5.31065514733958	4.82375237734047	1.69249946150035	2.85007616667976	0.00437087607181366	NA
15	Tm4sf5	6.33887350897548	2.78315517649741	1.32494008502021	2.10058945907351	0.0356770201494412	NA
16	Enpp3	10.6768119174609	2.06086423885043	0.937263799574415	2.19880917174675	0.0278914940707213	NA
17	Pde7b	366.15020232327	1.31647986090896	0.210090867334825	6.26624030644258	3.69869406431365e-10	1.2516254909907e-07
18	Mypn	75.5084449059909	1.02473163545493	0.381912815379337	2.68315593033218	0.00729309771125728	0.071282102847419
19	Kcnmb1	24.0281914736577	1.26097093417424	0.63419063895043	1.98831527419123	0.046776832554763	NA
20	Adora2a	769.820172968736	2.99401194895023	0.198903259493212	15.0526037460558	3.31909406076712e-51	4.84986024159292e-47
21	Rasgef1c	765.401763531806	1.0957300594825	0.231228134159591	4.7387402206266	2.15050986419883e-06	0.000172655220525677
22	Pik3cg	45.1286013147374	1.06080819262203	0.483268923782424	2.19506808821753	0.0281587139317256	0.16399168113606
23	Rgs9	706.159599308029	1.30447202023491	0.201186056647566	6.48390868617728	8.93763272153224e-11	3.8410790978538e-08
24	Allc	9.45041572942362	3.06147672690154	1.07749668008592	2.84128645914473	0.0044931932077107	NA
25	Rsad2	19.2496331628697	2.68459477132652	0.781396075058103	3.43563892501878	0.000591158282289958	NA
26	Cct6b	3.48130542651913	4.1851764127307	1.86928784645183	2.23891490049259	0.0251614537768734	NA
27	Rab37	188.369113993758	1.65836174380785	0.380399033499949	4.35953195924214	1.30340918066917e-05	0.000746879017566192
28	Krt12	188.336428880703	1.05284209416001	0.275669671347858	3.81921627073535	0.000133876349307697	0.0042993433320529
29	Rgs6	876.894081908937	1.05409007927928	0.199117859715263	5.29379976656348	1.19800605094742e-07	1.56297003718247e-05
30	Mak	48.1956313783517	1.53247169634357	0.457406713496099	3.35034806251623	0.00080710073650716	0.0158087881526041
31	Ly86	207.841933365815	1.1257380404929	0.298393761123964	3.77265944251839	0.000161516683915486	0.00490661493840557
32	Drd1	196.533344170693	1.82301409626458	0.307731309176241	5.92404491159697	3.14117607758128e-09	8.05243242905573e-07
33	Erap1	105.481676074875	1.09246893940803	0.34255320796725	3.18919488709758	0.00142669658531321	0.0233442953042708
34	Cartpt	253.673840647793	1.16878773966683	0.250621405000288	4.66355912283504	3.10786841111348e-06	0.000232882939606103
35	Chat	16.1507852864989	1.94079442043431	0.839230514574612	2.31258800380734	0.0207453017132037	NA
36	Fyb	26.8870551306652	1.30850492120618	0.575464570471405	2.27382359983393	0.022976594713316	NA
37	Kcnv1	865.990896789802	1.0453173136263	0.190582953468317	5.48484161150373	4.13840037524867e-08	6.43301130671634e-06
38	Cd4	71.8486879477209	2.95029144884558	0.458528014618456	6.43426651106702	1.24070998180303e-10	5.03590395947384e-08
39	Pde10a	1119.48922031394	1.0263265443037	0.196186771165274	5.23137486899712	1.68253911411143e-07	1.99880175084522e-05
40	Cyp39a1	31.906190843245	1.1497600983762	0.511913272692725	2.24600564140157	0.0247036465615314	0.151923267490361
41	Xdh	388.766364479604	1.50745173979183	0.213669067048539	7.05507709007493	1.72505059559571e-12	1.05026830428519e-09
42	Prss41	7.29969072517043	4.42873556916374	1.56561763824184	2.82874659877819	0.00467306837125561	NA
43	Gtf2a1l	5.78942013926053	4.96036665479955	1.72818198647057	2.87028026772228	0.00410108119860687	NA
44	Ip6k3	40.3515261246587	1.62588923032881	0.53513198490545	3.03829574047247	0.00237920336010294	0.0332997313197549
45	Pdzph1	37.4548922541366	1.28026683861904	0.579830285189914	2.20800270582573	0.0272440845442546	0.16077971056569
46	Adad2	4.38357499500227	4.56061255687598	1.82807527037377	2.49476191204289	0.0126041669632244	NA
47	Psmb8	182.64096565261	1.28762369669007	0.278554586923366	4.62251837570464	3.79109217396493e-06	0.000271546268852821
48	Aif1	84.8238192571544	1.09991962696628	0.341439242973308	3.22142123262692	0.00127556519346364	0.0213744938152416
49	Ltb	19.9980739748556	1.46571611838129	0.674170061406259	2.17410443193507	0.0296972932106464	NA
50	Cd74	417.197306449839	1.11403830824522	0.242467654436949	4.59458524821467	4.33610837380302e-06	0.000303154141425884
51	Il33	784.957736369028	1.77731550456419	0.216852598425684	8.19596130028981	2.48598316071986e-16	2.42167906296257e-13
52	Tcf7l2	132.216063052565	1.0779222940533	0.424187297310906	2.54114703784551	0.011048944257428	0.0914729293825508
53	Hhex	55.6261868583476	1.1801390917235	0.410663595245843	2.87373681374658	0.0040564683975375	0.0487443390006726
54	Cyp2e1	14.6402411289358	5.45668947888435	1.36684271624298	3.99218535830008	6.5467167015635e-05	NA
55	Irf7	309.219586624802	2.15935503090214	0.252707724075583	8.54487150640593	1.28679366076072e-17	1.88026289710356e-14
56	Rassf3	1084.94829033889	1.21040895825782	0.207790155615051	5.82515064140096	5.70611062733943e-09	1.30277638260443e-06
57	Ccr1	4.57978666961098	3.72047299705372	1.61626137541686	2.30190057972162	0.0213407795213499	NA
58	Oprk1	26.8250058685867	2.1755751245959	0.583291196286333	3.72982678025527	0.000191611453598877	NA
59	Sp100	76.8382112780313	1.20074886922556	0.434417747711391	2.76404192865363	0.00570902028360006	0.0610242899663234
60	Tnnt2	182.29493797404	1.00985735261742	0.271042439321083	3.72582742077937	0.000194675570158956	0.00564864885345462
61	Chit1	7.83492211283307	2.10451168635446	1.06804531025013	1.9704329639925	0.0487887707633323	NA
62	Ifih1	31.9785506263388	1.45069137135667	0.589154960480592	2.46232565057807	0.0138039268359731	0.104355572041617
63	Dapl1	18.5972960973112	1.84983988467995	0.740290502324606	2.49880267120977	0.0124613678031422	NA
64	Xirp2	5.82161852660495	3.1251016527114	1.46122746757204	2.13868252689229	0.0324613886787035	NA
65	Gatm	1334.8567441662	1.06692462588653	0.173694899931544	6.14252131931922	8.12217721313117e-10	2.52513305187814e-07
66	Lamp5	5589.5446221769	1.15158725734914	0.191192604514742	6.02317887907814	1.71024244834992e-09	4.54364775550709e-07
67	Zbp1	23.5310304795593	3.08993779545998	0.702682915325074	4.39734299506986	1.09584100018438e-05	NA
68	Shox2	28.299336883333	8.25603367757625	3.90828943496147	2.11244172545723	0.0346485793154627	0.186271170330221
69	Ifi44	4.34489504946918	5.55379630315023	1.83590112098158	3.02510643938213	0.00248545641135591	NA
70	Ntrk1	16.6574746081292	3.39800499457879	0.911709261471896	3.72707083077441	0.000193718031501796	NA
71	Rpe65	31.74466938757	3.98065410505056	0.717757305400642	5.54596111401279	2.92343797680394e-08	4.85423587693855e-06
72	Gbp3	64.3379620613441	2.4747919205148	0.429541240897815	5.76147686155133	8.33810955523999e-09	1.73917512937192e-06
73	Gbp2	160.013276624415	1.79725171062528	0.837139246690857	2.14689696813244	0.0318014850513468	0.176417349874821
74	Rspo1	277.120990590754	1.10765580704227	0.234115587144048	4.73123477404665	2.23158247223509e-06	0.000178185153466115
75	Sema3a	92.6914239869563	1.09369478581023	0.426548387484695	2.56405795426779	0.0103456268442966	0.0875609175585881
76	Smpdl3b	110.493211884488	1.10709737671075	0.321258061307708	3.44613103934021	0.000568674531227319	0.0122198121327847
77	Gpat3	71.8855460142481	1.0343709072138	0.392007183838802	2.63865293764398	0.00832361463393172	0.076928941828596
78	Ppef2	20.8255415528327	1.61049009403758	0.654955932420116	2.45892893600747	0.0139352198639227	NA
79	Anxa3	281.145563719203	1.02798284027739	0.218432310222367	4.70618490108393	2.52395613053952e-06	0.000194267781582256
80	Oasl2	172.449971895007	1.5148409735619	0.317869005901995	4.76561396498329	1.88279438482447e-06	0.000156314724721904
81	Foxp2	51.5924745099004	1.70427208061726	0.563179244510053	3.02616280203991	0.0024767890584409	0.0342716304185023
82	Medag	60.4877659933478	1.60654575606283	0.397606380180474	4.04054320087524	5.33275401856257e-05	0.00211915870280316
83	Dlx6	75.5092178219364	1.07265829011347	0.343890012356821	3.11919000718309	0.00181348974173761	0.0275454387799064
84	Tacr1	38.8620390355925	2.03423586934707	0.485958642863838	4.18602673132628	2.83879931044844e-05	0.00134857376113967
85	Gkn3	66.8857070820943	1.45220920341016	0.475369039085745	3.0549091001028	0.0022512874392183	0.0321876830350859
86	Usp18	52.6721282951411	1.19228026335062	0.46353599913732	2.57214167954497	0.0101071520450569	0.0861643557073346
87	Cpne9	1305.35389272126	1.10720831972288	0.180429358455813	6.13651973935294	8.43488877664442e-10	2.56772072509017e-07
88	Atp2a1	18.9567274226099	3.01101579934124	0.982561064349038	3.0644566618728	0.00218065766203703	NA
89	Itgam	101.072830346024	1.51928895840091	0.32941542451468	4.61207595436443	3.98667255559687e-06	0.000282782812535832
90	Trim30a	26.3487892283386	1.78077829381213	0.602166509458168	2.95728551130232	0.00310360591737365	NA
91	Trim21	43.3571583018467	1.32267338599698	0.508888740246632	2.59914060066637	0.00934574853644593	0.0820658613417616
92	Glod5	4.41224658992087	3.60760962123557	1.67103440567788	2.15890804460851	0.0308573016399261	NA
93	Chrdl1	117.582352311659	1.5206554610883	0.30966487116958	4.91064890681627	9.07754922034926e-07	8.55749349727377e-05
94	Gabrq	7.29434486449115	2.32161129093192	1.17038918592769	1.98362332704888	0.0472978467359604	NA
95	Bmx	11.1120216572187	2.88099984873899	0.950353259903646	3.03150414723793	0.0024333857762233	NA
96	Cd209a	13.7832670755382	6.23885838043315	1.39641924287586	4.46775451732141	7.90449383482766e-06	NA
97	Tnfsf13b	16.832265769612	2.06582671150848	0.739363588374983	2.79406065431065	0.00520507148713183	NA
98	Ptpn7	8.43000783411766	3.14743799771349	1.1128898005325	2.82816681059302	0.00468154055180283	NA
99	Ido1	10.9883547894758	4.38692293178518	1.15823035252755	3.78760833042564	0.00015210437330149	NA
100	Pmfbp1	14.2161253312886	2.86005290039066	0.892690295914234	3.20385794881033	0.00135599362422605	NA
101	Barx2	210.622178332007	1.11731065261433	0.288810814557475	3.8686593309406	0.000109435415282903	0.00375571728771145
102	Tmprss4	2.42249696436351	4.71058230483354	2.15224710685597	2.18868097897682	0.0286200354264252	NA
103	Drd2	351.071890108493	2.24823844647742	0.267109329757616	8.41692219630648	3.86504180817948e-17	4.70633257509321e-14
104	Tmprss5	16.6250367981159	3.35020735093436	0.900374935106481	3.72090250439741	0.000198512071722514	NA
105	Crabp1	59.783312339316	1.11084733105759	0.43862403740787	2.5325728558388	0.0113228836747922	0.0930539798965489
106	Impg1	4.79760631894939	5.69415758645378	1.87769122282469	3.03253139666267	0.00242511868128144	NA
107	Plscr2	29.5606458452348	1.2922604973692	0.584772773094503	2.20985065794157	0.0271155286226957	0.160316352903773
108	Acpp	7.35479334495609	2.67615356754749	1.2553983509011	2.13171665043737	0.0330301471795594	NA
109	BC016579	4.47760730615562	3.6930970523007	1.7098117213224	2.15994369803735	0.0307770283768239	NA
110	Rtp4	88.2426596351012	1.47669814992895	0.375103336725447	3.93677689678833	8.25833185990096e-05	0.00303192826977067
111	Tmem132d	846.05226543225	1.04176637159008	0.203174086711653	5.12745689399143	2.9368219330607e-07	3.30098785276023e-05
112	Kcnh5	87.76551413075	1.79715757528114	0.432047515909154	4.15962945996668	3.18764304134165e-05	0.00147866159111378
113	Parp14	56.0178504452332	1.31647135229363	0.454174244635101	2.8986041543402	0.00374827790756376	0.046493919172599
114	Ifit1	53.7882174648264	2.40563988770761	0.444790046983984	5.40848407921825	6.35604362829711e-08	8.84519138063594e-06
115	Six4	21.2122349145646	1.8057010930803	0.789521297115166	2.28708345129911	0.0221909526172139	NA
116	Gbx2	6.45763709882899	6.12502559245068	1.76781418894055	3.464745124668	0.000530734216539971	NA
117	Scn10a	28.6274884815035	1.75997752680549	0.612215991862296	2.87476568759961	0.00404327430785304	0.0487207841143507
118	Filip1	149.521714259024	1.00083831537611	0.276200663792064	3.62359127467407	0.000290540608142474	0.00744803397575058
119	Ly6g6f	27.6394976518971	2.09502237935569	0.575879966252015	3.63794975017219	0.00027481702475996	NA
120	Hpse	25.9128750014753	1.70516654286829	0.638252385075483	2.67161797235842	0.00754865330930689	NA
121	Isg15	100.118397412155	1.01222714484204	0.36913619137065	2.7421509147708	0.00610382907271535	0.0633775677398735
122	H2-Q4	230.370687048329	1.69567630253887	0.26739864649974	6.34137952729138	2.27716790680084e-10	8.31849436354348e-08
123	P2ry13	171.344846448149	1.11769060681439	0.288918880527596	3.86852740386287	0.000109494632121892	0.00375571728771145
124	Gadd45a	101.672946161562	1.02929257081237	0.390401781962813	2.63649557550024	0.00837672926071791	0.0772732120944508
125	H2-Aa	112.495599628387	1.30396467840769	0.335398028247238	3.88781259455251	0.0001011516752344	0.00355295259260831
126	Apln	596.855402896992	1.68926856313668	0.209245217212894	8.07315257016339	6.85059166870083e-16	6.25630284144103e-13
127	Tap1	259.252663889176	1.0876892829743	0.271174565438061	4.01102987375392	6.04544594170092e-05	0.00236192663369342
128	Klf10	571.296436695786	1.06317063040222	0.201194245642687	5.28429939437912	1.26186737879576e-07	1.61740404727752e-05
129	Gdf7	10.6454642970349	1.91181443222964	0.917645659087333	2.08339070020893	0.0372156252634627	NA
130	Spag6	82.3687448248404	1.47974520913356	0.336559520109811	4.39668207469143	1.09918160852209e-05	0.000660956447066861
131	Acer2	281.62090890522	1.28569375810382	0.219144597048435	5.86687408870803	4.44087645002678e-09	1.06377191291461e-06
132	Cd84	25.3239223155494	1.66758124574757	0.585018231660383	2.8504773962594	0.00436536530593778	NA
133	Ctss	1759.91058892811	1.33471905141803	0.152548937409268	8.74944836775341	2.14398195888929e-18	3.9159830479113e-15
134	Ucn	6.35795433157791	3.22583669536627	1.56263255518133	2.06436035437131	0.0389835624923596	NA
135	Mboat1	44.3530479397258	1.05794476663152	0.479871849785763	2.20464019113401	0.0274793531102643	0.161515433472166
136	Six3	139.984328633608	1.84401192456407	0.892520967083751	2.06607126619025	0.0388217509063718	0.199179573119348
137	Nexn	21.5638099365258	4.37150057920882	0.910480123359425	4.8013135784658	1.57628209256092e-06	NA
138	Adgrg6	38.5995531317277	1.25885077537278	0.511498710013016	2.4611025418632	0.0138510772052354	0.104549161191356
139	Isg20	28.3097638935193	1.71211277490277	0.572014371118978	2.9931289515568	0.00276133050217815	0.0370829289691735
140	Tnfsf10	43.954621214793	1.97453990796495	0.466434190206862	4.23326580559895	2.30322013636068e-05	0.00114083568245771
141	Sgcz	28.6012310221084	1.49215222623476	0.586413177373428	2.54454075012124	0.0109421543519922	0.0908447496541536
142	Fgl2	25.3950223520279	1.94809624711703	0.716239773317672	2.71989397920939	0.00653028502866656	NA
143	Fmo2	36.9280374158926	2.98487805003921	0.566816178964072	5.26604243282972	1.39396077599538e-07	1.71164326544912e-05
144	Gpr34	98.1008505844931	1.28857575629984	0.344553007721252	3.7398476502121	0.00018413182224231	0.00540267908956753
145	Gbp7	38.5929379836766	2.49128914430467	0.544532193547731	4.57509982664835	4.75992968760664e-06	0.000325009778482749
146	Xaf1	148.140054422161	1.07129510818909	0.278242765437936	3.8502172967658	0.000118013076608508	0.00396415419632993
147	Agmat	64.5851844725091	1.28308065464898	0.438317216538382	2.92728783227393	0.00341932270642092	0.0434840238348325
148	Oasl1	11.163352792067	2.12572504114578	0.940196825134333	2.26093620433366	0.0237632078127358	NA
149	Abca8a	157.407314727893	1.58627415719937	0.292216118456318	5.4284279921968	5.68525744734084e-08	8.14440998240631e-06
150	Gm6741	29.7226228175154	2.77863063618199	0.786317103370752	3.53372783609903	0.000409742768941452	0.00970366505635737
151	Gpr149	20.4063367088542	1.78801978713942	0.816748457046407	2.18919273334829	0.0285828345926143	NA
152	Sptssb	52.6041671761197	1.2224579414282	0.489313069041645	2.4983145122661	0.0124785427584909	0.0982416308119985
153	E230025N22Rik	7.74074113552502	5.39061477154551	1.58553658809776	3.39986778735449	0.000674184434510021	NA
154	Serpinb1a	158.702659938097	1.0938474418405	0.266229528531859	4.10866310687848	3.97956098360448e-05	0.00173172887246234
155	Defb1	4.17389291842408	4.48026761652635	1.89934379992746	2.35885026012534	0.0183316510650393	NA
156	Cenph	13.4078169272517	2.29875572690481	1.10723989703917	2.07611352612188	0.0378834524583564	NA
157	Penk	2657.70027166016	2.01740432148928	0.159721784146277	12.6307399599399	1.42927829561555e-36	1.04423072277672e-32
158	Ccdc42	14.5810435315297	1.96203640085958	0.883212927288751	2.22147609057598	0.0263187323628479	NA
159	Scn4b	3204.18714769065	2.05381277990823	0.22266539995594	9.22376256173896	2.86853803066713e-20	6.98584628401801e-17
160	Tafa4	15.5809180767632	2.30159890930869	0.879041681452091	2.61830463546015	0.00883678761100659	NA
161	Gm7729	5.00401067637428	3.73682743052195	1.61554952134459	2.31303799800074	0.0207205500824817	NA
162	Bst2	464.028624999312	1.11319553628537	0.25227274451608	4.41266668906602	1.02105126860921e-05	0.000624251093594884
163	Mpeg1	542.250654204021	1.06275700194593	0.191490980544477	5.54990631372892	2.85822724618689e-08	4.80050764612447e-06
164	Irgm1	219.606227237733	1.6290086028187	0.268084172811568	6.07648182186312	1.22847923066308e-09	3.523741881774e-07
165	Prrg1	37.6653272058336	1.25027312504125	0.570437707739131	2.19177853791709	0.0283955015462649	0.164984709911058
166	Tmem196	104.436713057237	1.63891428006055	0.377822724572646	4.33778641005334	1.43924918076144e-05	0.00080885803958793
167	Prss50	45.3795290271799	1.10329218708958	0.558958110433314	1.97383697721872	0.0484002827769047	0.227661676337017
168	Upk1b	33.5284779072938	1.36194754334064	0.602451215718734	2.2606768943371	0.0237792722791208	0.149061658748397
169	Dtx3l	77.9401968946249	1.05609258166923	0.373275289258123	2.82925929484428	0.00466558814459792	0.0532016297115487
170	Crh	114.87114458223	1.07086793716214	0.305308921152497	3.50748983396807	0.00045235563741885	0.0103602203353671
171	Apol10b	9.1074869702455	3.19462730627417	1.22548014601754	2.60683726020027	0.00913827808976862	NA
172	Klk6	132.81088938264	2.83799835142374	0.451934110539251	6.27967282230018	3.39286260339551e-10	1.18039305620989e-07
173	Slc35d3	57.4554116137039	1.24967779050336	0.436191016727615	2.86497828377731	0.00417037840787567	0.0497449545272485
174	Sv2c	444.848662155708	1.03090348114777	0.22220473826965	4.63943068530227	3.49370287728148e-06	0.000253980032053915
175	Pcdhb9	314.530307404284	1.02441154827636	0.207711949440734	4.93188548388571	8.14396592472094e-07	7.77775360078578e-05
176	Nat8f3	47.4783904411366	1.05441643078544	0.511102495213811	2.06302344570699	0.0391104006623384	0.200027120459827
177	Samd3	24.5968055532323	1.26900509613056	0.597721247818582	2.12307175085689	0.0337478397956306	NA
178	Krt9	235.575493882687	1.13158503721483	0.254161500819837	4.45222834128979	8.49837221315541e-06	0.000535250925769943
179	Cd209f	38.2883668186362	1.39894449649246	0.678150505994216	2.06288203595971	0.0391238372758135	0.200027120459827
180	Igfn1	545.034784381839	1.11789615138517	0.53918930535264	2.07329066116035	0.0381452372990955	0.197162436297978
181	Lax1	4.76618176960641	3.14184853168138	1.52072821774372	2.06601580415394	0.0388269873337067	NA
182	Zeb2os	11.1751700588311	2.19460229850074	0.903171139746822	2.42988532507353	0.0151036007242966	NA
183	Oas1a	54.3488231398953	1.82037668005589	0.435742196748826	4.17764607981083	2.94541494420538e-05	0.00138913022488983
184	H2-T24	104.796547193642	1.07761597936814	0.321576809686214	3.35103759633554	0.000805093711807593	0.015790643378433
185	Lipg	80.7755945154654	1.45719590041963	0.401284948372137	3.63132458949912	0.000281970277655275	0.00731820550106372
186	Tdrd9	4.40355335601404	3.74481864696668	1.73853030532182	2.15401401718648	0.031239072676644	NA
187	Iigp1	19.4501885954562	1.92295940646296	0.728321688778712	2.64026107706263	0.0082842181807064	NA
188	Ceacam10	3.33196979738594	5.16710818359589	2.00086204381576	2.58244100314978	0.0098104134027236	NA
189	H2-Q5	24.3402900631266	2.32382660361324	0.779777799050863	2.98011383042936	0.00288141288166326	NA
190	Dach1	54.2028864396906	1.17808542776261	0.457183761832267	2.5768313009219	0.00997106011840015	0.0855030108275018
191	S100a8	2.65044103928201	4.83806971861626	2.34996193376972	2.05878642078904	0.0395147030717554	NA
192	Mpz	3.07277937251667	5.05348677226249	2.08929202758431	2.41875559067032	0.0155737003115293	NA
193	Gm10010	33.4921086548815	1.15934217813797	0.554492793721755	2.09081559086903	0.0365445979620583	0.192062703325926
194	Apol9a	4.91445694500447	5.72954341276061	1.75375348194195	3.26701755506493	0.00108686940439272	NA
195	Sh3rf2	55.9530487460262	3.38365412032186	0.535649803695077	6.31691470244248	2.66836760989821e-10	9.50980183312993e-08
196	Gm5431	3.25252234037352	5.13925549477996	2.14875407395914	2.39173740590553	0.0167688351017977	NA
197	Serpina9	43.4212027815101	5.02383895847189	0.733202510305767	6.85191183589483	7.28694643324198e-12	4.09526389548199e-09
198	Qrfpr	48.9240608711071	1.01169672510326	0.462376972423793	2.18803440794189	0.0286670960712037	0.16596022495738
199	Nkx2-9	12.7629368813226	3.82735590435901	0.997524584814014	3.83685371029989	0.000124620656139746	NA
200	Pirb	13.8289778524743	2.23712401265387	0.828679733188673	2.69962438208263	0.00694178015665256	NA
201	Gm5434	2.54996855895629	4.78587658003139	2.19185660181368	2.18348069671677	0.0290004289763517	NA
202	H2-Q7	11.8258733777756	2.04119227439372	0.976459944505039	2.0904004161977	0.0365818455461378	NA
203	H2-Eb1	165.9654418434	1.34525890335062	0.317397670307729	4.23840194556671	2.25116464755182e-05	0.00111884414387848
204	B2m	3896.3625691792	1.30726174923493	0.15627369943369	8.3652063909169	6.00097871641258e-17	6.74510007724775e-14
205	Myl4	758.093331694652	1.04254098411512	0.204931065565792	5.08727645189752	3.6324215661393e-07	3.90271646503143e-05
206	H2-K1	2555.63036415715	1.21836968804472	0.19603178993132	6.21516381843771	5.12711314774467e-10	1.66483060699656e-07
207	Ppp1r1b	8314.1735430616	1.04086846202993	0.163060251338219	6.38333654883776	1.73270525144096e-10	6.78531407191609e-08
208	Tac1	390.085623400259	1.56552113837186	0.213108227350081	7.34613185909582	2.04025109790611e-13	1.4906074521302e-10
209	Ifit3b	53.0611607941097	2.96312354919197	0.479583916533762	6.17852986106836	6.47012523673871e-10	2.0552493469397e-07
210	Stat4	3.41013552711203	4.15649502254874	1.88053556033557	2.21027196199738	0.0270862932907781	NA
211	Lin28b	28.9178982362335	1.28788475913172	0.581743044494752	2.21383782981068	0.0268399367084942	0.159424859831105
212	Tnnt1	182.666477443099	1.99520625666171	0.704024422588376	2.83400148154839	0.00459691188769275	0.0529315023664039
213	Gm23301	6.41035270408487	2.41316496194205	1.20310270178469	2.00578467520881	0.0448792263863812	NA
214	Cd209b	3.89508103115026	3.4726602602806	1.68855394718363	2.0565882813947	0.0397258464103587	NA
215	Gbx1	11.2435352962426	3.94583783154648	1.12986177277222	3.4923190841876	0.000478845852058028	NA
216	Apol9b	18.4433974392095	2.46883302444109	0.78219019375543	3.15630781893059	0.00159780141129522	NA
217	Cd59b	35.1185999981253	1.24282786232033	0.51162367051808	2.42918366357408	0.0151328642215439	0.110321387195811
218	Gpr88	1232.01554050851	1.51569056067856	0.263883280583061	5.743791563185	9.25797387573803e-09	1.87885436489284e-06
219	Irgm2	198.236160065721	2.33694498959826	0.29026700166286	8.05101846303763	8.21078815601006e-16	7.05741391385994e-13
220	Htr1d	17.8463964110713	1.8444467480321	0.721375638805384	2.55684645947643	0.0105625828220218	NA
221	Syndig1l	863.253131354896	1.1428125648016	0.20919147709404	5.46299773144131	4.68160585409199e-08	6.90986108484769e-06
222	Slfn2	95.7928883178287	1.06733211655141	0.351422846302283	3.03717338750743	0.00238808047016691	0.0333919921818936
223	Gm10451	17.1531270646082	1.68034687623879	0.728936965046531	2.30520189922256	0.0211552685615477	NA
224	H2-Q6	9.91956065667429	3.49237012850368	1.06815716799732	3.26952833640716	0.00107726946829567	NA
225	E330020D12Rik	7.65627263800925	4.54658076319531	1.45975741681128	3.11461391518527	0.0018418582019155	NA
226	Lrp8os2	63.9267126530844	1.22268283955168	0.447823120104173	2.73028073956356	0.00632804116669932	0.0648948439668499
227	Fbxw15	19.6382040338713	1.43407342305564	0.695174071538115	2.06289831823369	0.0391222899506555	NA
228	Nlrc5	34.922191289334	2.77342346392585	0.582915770330357	4.75784599609316	1.95669685256194e-06	0.000160625024773231
229	Ifit3	159.953750487211	1.96512654262784	0.276661760802187	7.10299297210398	1.22083615481998e-12	8.49469423534738e-10
230	AW112010	12.9821592454402	1.78886724064667	0.838374061423564	2.13373400127523	0.0328645611204022	NA
231	H60b	5.3964907675437	5.86473508517862	1.71250356914419	3.4246556858912	0.000615579031900355	NA
232	Fign	21.0136434098115	1.33059702655787	0.665465778022449	1.9994973002398	0.0455545736828513	NA
233	Ly6a	921.171285729502	1.0340339423796	0.176407514907281	5.86162070772937	4.58371085763227e-09	1.08027714599553e-06
234	Trbj2-1	5.32344344423886	2.98088687242174	1.48878550188701	2.00222723061416	0.0452602982835074	NA
235	Ighg2c	83.7851175566298	1.65789778732399	0.397144541539252	4.1745450683983	2.98582109002834e-05	0.00139835954382994
236	Ighm	744.123659878837	1.65499845885074	0.208829491687914	7.9251184565639	2.27928948549579e-15	1.85027655344803e-12
237	Igtp	241.235136376682	2.508767529275	0.259368983059465	9.67258112239204	3.94305518161619e-22	1.4403980578444e-18
238	Ifi47	58.9239791826843	2.28681143201358	0.556900116022085	4.10632241980516	4.02008253000071e-05	0.00174306961211782
239	Tgtp2	46.8091565648098	4.22808008764502	0.642589054138767	6.57975740547234	4.71216468214776e-11	2.2081891171869e-08
240	Tgtp1	28.0426235491686	5.00280918878689	0.878362038273497	5.69561179877534	1.22930299454491e-08	2.39501004750535e-06
241	Cpt1b	4.33214263296531	3.57599560783467	1.71794683843881	2.08155195947994	0.0373834133724764	NA
242	Naip2	17.8736966524889	2.33064237226023	0.80317510118738	2.90178613457353	0.00371041754081124	NA
243	Ifi27l2a	158.230217665403	1.1714804945795	0.282733168448512	4.14341373885473	3.42173813008694e-05	0.00154793924324552
244	Fastkd5	68.8230707016691	1.0036565227806	0.364933258633847	2.75024678906454	0.0059550396093095	0.0625049563174864
245	Lemd1	22.3208669824613	1.7798755731673	0.759981955825689	2.34199714812115	0.0191808614882178	NA
246	Gbp4	66.8316291676203	4.89629731325866	0.568438324027141	8.61359466154657	7.08047127639141e-18	1.14955384767368e-14
247	H2-T10	21.8480741937367	2.06701886331187	0.650645903270077	3.17687217105841	0.00148872638253287	NA
248	H2-DMb1	124.747982970675	1.0540470134175	0.31150377690412	3.38373750679092	0.000715063312045625	0.0143720840654892
249	3110001I22Rik	18.284034783596	1.72513507562795	0.707738248130444	2.43753263326527	0.0147878793997931	NA
250	Gm12955	2.33093856944584	4.65873022177734	2.33049033377906	1.99903434665737	0.0456046377512349	NA
251	Gm12250	8.63254538816335	2.42615577599409	1.1546852592852	2.10114033801383	0.0356286488280186	NA
252	Llph-ps2	7.3901791052559	2.27331776992643	1.15367831773453	1.97049535817794	0.0487816264533609	NA
253	B230312C02Rik	15.3711833221184	2.30129160368911	0.833649116133279	2.7605038608608	0.00577122758438547	NA
254	Gm15594	4.57134420422423	3.66236732909911	1.73946878840666	2.10545159160563	0.0352520169202384	NA
255	Gm12031	48.3526872112017	1.78215745345093	0.501900506523269	3.5508182005955	0.000384035591964943	0.00916916351273162
256	Gm11738	24.3085060422463	1.40599323998877	0.634796520900807	2.21487231529498	0.0267688298287812	NA
257	Gm15870	4.27088519617211	3.61409070975354	1.66914825534328	2.16523049895905	0.0303700377923381	NA
258	B230206L02Rik	67.6386028691267	1.36210161189737	0.442309739768551	3.0795198238459	0.00207334571711181	0.0304173972072668
259	Gm13067	3.66189629413811	5.30825404102058	1.90941698642297	2.78003918408878	0.00543523396384075	NA
260	Gm12446	17.1687911626111	1.78273294053279	0.734449452920924	2.42730515142032	0.0152114553835889	NA
261	Nat8f7	3.20046788087155	5.10874746780836	2.22316348374434	2.29796301763827	0.0215638940742002	NA
262	Pcp4	187.490315544731	1.08571034103703	0.256631534266091	4.23061937474644	2.33048726472734e-05	0.00114656834721198
263	Mdfic2	51.9201604323939	2.62022178583539	0.494352084795703	5.30031503137733	1.15603032619545e-07	1.52179415552864e-05
264	Gm7535	17.7086617697097	1.92433377877553	0.833364126364943	2.30911520894149	0.020937189017043	NA
265	Lsm5	53.6535593911623	1.30026153016746	0.4180936240462	3.10997694148949	0.00187101949423853	0.0282139699172481
266	Phf11b	8.13776785648865	3.44064379631738	1.19473493946421	2.87983860073629	0.00397878798499743	NA
267	Gm17098	5.92553566960767	3.0476661995403	1.32352894820364	2.30268193504702	0.0212967453370441	NA
268	BC049352	12.5144349739776	1.82368361185255	0.905462375494969	2.01409098954072	0.0439999813653012	NA
269	Gm20628	19.3462433206648	1.61903790505838	0.671189414269461	2.41219225249638	0.015856917714844	NA
270	A830019P07Rik	6.54300089178639	2.48354049929642	1.19945292339455	2.07056104567055	0.0383998356809935	NA
271	Zfp97	5.76579103490299	2.66709039257633	1.35384861766377	1.97000636391586	0.0488376412120342	NA
272	Gm16505	16.4890252242336	3.95042765551216	0.917932934518617	4.30361250474562	1.68035456588957e-05	NA
273	Lhx8	7.09979242682053	5.26771280287853	1.63484813894175	3.22214196988863	0.00127236072839886	NA
274	Psmb9	127.393948590172	1.63115716669731	0.290390990951106	5.61710665112179	1.94181575061149e-08	3.50293972196729e-06
275	Gm47283	125.862007743152	1.03777046968591	0.449063228528646	2.31096737331659	0.0208346571087515	0.136273952405137
276	5033426O07Rik	14.0402183704807	2.08052218949858	0.884604292387046	2.35192413987098	0.0186765834437699	NA
277	4632428C04Rik	12.3325500916147	2.91704804979238	0.91602528563871	3.18446236749724	0.00145023166042669	NA
278	Gm2155	13.1030655379271	1.75106456555309	0.861609610285422	2.03231782079708	0.0421214915085503	NA
279	Gm26877	3.57520723236916	4.22858759846734	1.85413210131408	2.28062908541975	0.0225704046903879	NA
280	Gm26783	6.82894757153883	3.31679658146024	1.34183152075058	2.47184279856902	0.0134418610008663	NA
281	Gm4349	23.4484647694598	2.39668238286058	0.749066238881939	3.19956001012391	0.00137637530272438	NA
282	A730056A06Rik	38.4383624428572	1.05970339040023	0.476209790654866	2.22528686137041	0.0260619868952933	0.156925690969478
283	Gm6556	15.0587465556346	1.77195403174774	0.758699051067369	2.33551634110374	0.0195164632538449	NA
284	Ptprv	20.9569877878731	1.58343377071536	0.700674330132964	2.25987124491185	0.0238292430381625	NA
285	2700099C18Rik	30.206124471276	1.35180050173886	0.614373282882208	2.20029180858445	0.0277861980900552	0.162659648042176
286	Bin2	88.1185911486015	1.35426196539563	0.335046813490342	4.04200819368385	5.29953803521083e-05	0.00211576092269128
287	Gm3693	25.096084347099	1.38412274074507	0.6557563880335	2.11072704132676	0.0347957803050683	NA
288	7630403G23Rik	4.5092438184648	4.5862668857326	1.84211383058368	2.48967615876344	0.0127859538116571	NA
289	Slc18a3	26.1816633587664	1.88241381362636	0.655235711144342	2.8728803720707	0.00406748104028659	NA
290	Gm29367	50.4955507923713	1.13890296754625	0.457454538501081	2.48965278883894	0.0127867944817035	0.0996483418488811
291	Gm38124	9.49118450399566	2.51430045812272	1.0605219808673	2.37081409294931	0.0177489560783444	NA
292	Gm42568	19.8344727144583	2.02341066192258	0.808533415168427	2.50256900205056	0.0123295588591129	NA
293	Gm38103	2.514908800846	4.76119862762594	2.37286432188567	2.00651953999725	0.0448008461273969	NA
294	Gm43255	5.11819416545698	3.83786672267027	1.57635413092808	2.43464754991997	0.0149063010970227	NA
295	Fbxw23	14.4435566043949	4.43558646873309	1.04073723780512	4.2619657562053	2.02636499762537e-05	NA
296	Gm42756	58.468820512649	1.01458868113611	0.399303621749737	2.54089526333423	0.0110569036151494	0.0914855467862759
297	Gm43413	24.7859521965746	1.46581757683273	0.579002510783818	2.53162559666346	0.0113535148515944	NA
298	Gm7774	8.08899539437382	2.45739129369082	1.12704098770553	2.1803921245967	0.0292284074152227	NA
299	BB187690	8.42493749546183	2.31560290158054	1.10799215754453	2.08990910794192	0.0366259652710561	NA
300	Gbp5	100.662139188834	2.66155577656393	0.494085406949807	5.38683340800291	7.17098430938821e-08	9.79274978773649e-06
301	Gm43462	3.35002436150595	4.15544733947033	2.09498297287031	1.98352320438051	0.0473090177603314	NA
302	Gm35394	31.0984090748571	1.35807689362196	0.5913789974427	2.2964577698814	0.0216497211083922	0.140056669355035
303	A230001M10Rik	38.4437109088375	1.1402374012728	0.557296927535399	2.0460141532009	0.0407549782073054	0.204924893862749
304	Gm43089	7.91340559511777	2.3354402404433	1.06265610674931	2.19773850223989	0.0279677461236156	NA
305	Gm30648	7.31107377601825	2.97730686504924	1.16541780502625	2.55471201161388	0.0106275686507716	NA
306	Olfr316	18.8228804662792	1.61618682039753	0.760176745374053	2.12606716823766	0.0334976671838314	NA
307	B130021K23Rik	5.24736215058081	3.29379186024327	1.47122125456065	2.23881476020878	0.0251679714851693	NA
308	Gm45084	3.1488330354102	5.08666707909301	2.23140672471907	2.27957862757333	0.0226326917338792	NA
309	Gm44700	4.23355582616824	3.40465429787203	1.69746612019663	2.00572739412179	0.0448853408100274	NA
310	Gm45623	193.944986083754	2.1231940058318	0.257865690888892	8.23372042443068	1.81486968850161e-16	1.89420542059897e-13
311	Gm35835	6.83449282905094	2.46816620653454	1.23560565222088	1.99753554226484	0.0457670374488098	NA
312	Gm40518	55.2542758429287	1.29888573217929	0.411756464284657	3.1544999164393	0.00160773424386085	0.0254244726962065
313	2900045O20Rik	11.5968952163176	1.90219376879756	0.927986423464416	2.04980775655766	0.0403831943996277	NA
314	Gm32802	2.22641579505811	4.59039618597285	2.28545476295139	2.00852638187636	0.0445873854793308	NA
315	Gm47017	2.51066156516229	4.76456764140681	2.37344142542088	2.00745111734195	0.0447016506005395	NA
316	Gm48898	19.9245617872166	4.48582837047768	0.959085574175281	4.67719303810304	2.90828455377633e-06	NA
317	Gm48530	2.92174240205653	4.98029268826347	2.02853714402107	2.4551153539103	0.0140839386228908	NA
318	Gm36501	2.46180395815752	4.73196435768437	2.21639179531409	2.13498550558106	0.0327621940940715	NA
319	F630042J09Rik	10.2427286738705	2.20543063670643	1.02165093269888	2.15869292154452	0.0308739983073918	NA
320	4833415N18Rik	24.6131101574854	2.69887067032734	0.800518242441653	3.37140433189323	0.00074786008118991	NA
321	Gm35853	43.5042900873874	1.39318231542975	0.563941323783718	2.47043842448413	0.0134947549049415	0.103076507407739
322	Gm19522	11.8750490879385	1.7922764311203	0.897720363644343	1.99647518726706	0.0458822239550978	NA
323	6720468P15Rik	6.44439368117021	2.73614020721916	1.27738047847268	2.14199312838308	0.0321940349934612	NA
324	Gm50254	6.78646967086943	2.54728830128951	1.15930235950482	2.19725965396771	0.0280019073535199	NA
325	Ahnak2	55.7137253326726	1.00326235609983	0.497880778539154	2.01506545210187	0.043897791535087	0.213531707419754
326	Gm25632	3.69303626348968	4.28549843389475	2.04720807062532	2.09333799303837	0.036318993373426	NA
327	Sult5a1	48.0740517001312	-1.78516629650627	0.454261942734326	-3.92981698127927	8.50105422234237e-05	0.00311321815280368
328	Il12rb1	63.4828814884662	-2.37240122185391	0.436327366419765	-5.43720473304339	5.41229363378978e-08	7.83014203732042e-06
329	Ccl3	4.0078402074838	-3.54665811077183	1.73440039939375	-2.04489004500434	0.0408656995873682	NA
330	Itgb7	50.6833837727212	-1.38065246017771	0.464684659059882	-2.97115997539266	0.00296677196298414	0.0391249746598594
331	Sost	9.5292419495708	-4.19870716308367	1.46740358999853	-2.86131722158855	0.00421884689030976	NA
332	Col1a1	466.482970886141	-1.27601859281122	0.299630493466894	-4.25864062781781	2.05673813732648e-05	0.00105179631320654
333	Il16	420.247118449434	-1.33528340636552	0.258431486065588	-5.16687585825605	2.38039251169524e-07	2.72767482980423e-05
334	Mybpc3	36.1560492264076	-1.62180050839949	0.69519781249517	-2.33286192685015	0.0196553931950491	0.130964252332903
335	Zim1	38.8889798747627	-1.4515568164132	0.567434224086388	-2.5581058646054	0.0105244047384526	0.0883925266211173
336	Dll3	111.674305097068	-1.08669801421682	0.29670441279192	-3.66256101144988	0.000249706253655558	0.00668217439787104
337	Homer3	1105.90992590531	-1.19861889181541	0.239538723610242	-5.00386273146258	5.61927779236084e-07	5.66268186910183e-05
338	Calb2	1861.81824595006	-1.20104454582574	0.457451424791589	-2.62551274459999	0.00865185699320304	0.0788652117184547
339	Col5a3	106.86987310547	-1.81959568427134	0.345073130642184	-5.27307264081981	1.34158430851353e-07	1.66512256077586e-05
340	Il27ra	23.330654729055	-1.666825682657	0.728510001594807	-2.28799286078173	0.0221379368770216	NA
341	Casq1	36.283209312189	-1.22001431058165	0.596470513416002	-2.04538914018498	0.0408165087426064	0.204952173796208
342	Crlf1	734.453860520349	-1.67007120518728	0.198061987993215	-8.43206322479454	3.39623396193971e-17	4.51143369562391e-14
343	Cabp7	4594.63626615547	-1.11053432925845	0.161215563917353	-6.88850568936239	5.63814796154264e-12	3.29538472056244e-09
344	Kif19a	230.083807257754	-1.3389565275375	0.230252734170625	-5.8151601645924	6.05758579344651e-09	1.36174528636677e-06
345	Slc5a1	10.55270296633	-3.01595341400678	1.15094359313655	-2.62041809172219	0.00878220241629439	NA
346	Card14	37.3040707341811	-1.65692676767404	0.537534662519664	-3.08245566882568	0.00205300306971567	0.0302709191268268
347	Ceacam16	10.0973709723587	-2.4001048587063	0.942572887228558	-2.54633343609459	0.0108861149695485	NA
348	Plekhg4	30.4934787270348	-1.25171457225769	0.563449952222793	-2.22151864122042	0.0263158535489318	0.157593136088931
349	Wnt11	55.8524933997794	-1.4739794650585	0.428191797845662	-3.44233465581183	0.000576716302817818	0.0123562736316334
350	Tmprss6	50.4240161433916	-1.8860024417627	0.534749617924626	-3.52688880654522	0.000420473306860516	0.00981462613393907
351	Brca1	18.8379426487677	-1.70862985067038	0.725275994044777	-2.35583400622645	0.018481174078618	NA
352	Cd300lg	14.0067639088324	-2.00916672561173	0.99793222776386	-2.01332983314289	0.0440799418653756	NA
353	Cd40	10.4200429728693	-2.60317441280868	1.11657014034801	-2.33140249657522	0.0197321460152235	NA
354	Ksr1	3944.13326125551	-1.01499503097409	0.133185643580604	-7.62090420323585	2.51904847620371e-14	1.9372808596994e-11
355	Lhx1	20.2947481266265	-5.92961466872562	2.04791637062853	-2.89543789666848	0.00378629941362386	NA
356	Unc45b	26.6174252414797	-1.43460829881071	0.569688169958906	-2.51823431565059	0.011794482834654	NA
357	Alox12e	22.9769838982984	-1.66810462615446	0.677312283707441	-2.46282943079619	0.0137845475506885	NA
358	Ccl9	68.2583793337887	-1.19155318996423	0.533490884449628	-2.23350243592914	0.0255158298674007	0.155024977219302
359	Iyd	28.2997239387174	-1.44269174901768	0.68033793197141	-2.1205516864791	0.0339595475520581	0.183784040307657
360	Npffr1	85.7962624697368	-1.0976066951626	0.401299606853201	-2.73513025285398	0.0062355596368786	0.0643006333197389
361	Best3	17.370122265857	-1.86196892605963	0.740107396740008	-2.51580910319388	0.0118759487912575	NA
362	Sdc1	72.9209944122547	-1.20816205058392	0.464780206709317	-2.59942663896513	0.00933796355273866	0.082048300320275
363	Atp2a3	503.216322816057	-1.08536854788603	0.300507558322579	-3.61178452197512	0.000304097199814657	0.00770098489374657
364	Rhbdf2	62.4008047266054	-1.01946283955544	0.426460090691666	-2.39052343186908	0.016824375529441	0.118304992895184
365	0610010K14Rik	28.9391373453286	-1.1207699425325	0.55418159936833	-2.02238750584643	0.0431363348022837	0.211711784409334
366	Dpf3	155.855328492611	-1.02535468488145	0.304045566397124	-3.37237176990175	0.000745237796683587	0.0148559545499871
367	Gdf10	432.468665876476	-1.03895107493802	0.312759985644715	-3.32187978841462	0.000894132066359218	0.0169633214322317
368	Diaph3	14.5880321596816	-1.82964293021355	0.870166337061675	-2.10263584361557	0.0354976141748123	NA
369	Cnmd	25.7500248929504	-1.83523203551641	0.675668813323124	-2.7161709987623	0.0066041797837848	NA
370	Scara5	31.170242026296	-1.64077148902752	0.642554151470348	-2.55351472754936	0.0106641768565198	0.0892625211296793
371	Ajuba	123.737287477943	-1.19640047181893	0.321410232001474	-3.72234718343828	0.000197379369093476	0.00569981687982978
372	Parvb	1368.62851012098	-1.04612286132639	0.18065268779467	-5.79079599698737	7.00536228528847e-09	1.48351237264689e-06
373	Glycam1	5.67242533258256	-2.96360715500507	1.35918603033158	-2.18042790969687	0.0292257571854676	NA
374	Trp63	12.1557551010592	-2.87815294467453	0.940577621486351	-3.05998450199817	0.002213484451913	NA
375	Tmem52	89.4328822286143	-1.37744212000254	0.418815229561549	-3.28890169883402	0.0010057914524271	0.0183707808785809
376	Prph	280.488959712268	-1.05106355382405	0.255701268921149	-4.11051364061929	3.94779956872053e-05	0.00172920954707027
377	Pisd-ps2	30.493593714104	-1.13097004354336	0.545709699211456	-2.07247561327497	0.0382211082099628	0.197224238890312
378	Glp1r	59.6410587242109	-2.26355766487396	0.494073518309846	-4.58141871804273	4.61832104553388e-06	0.00031682116017531
379	Cbs	2068.20164680645	-1.06840091069233	0.162472132369312	-6.57590255702297	4.83589185258561e-11	2.2081891171869e-08
380	Cacna1h	2809.8149133691	-1.01138910108326	0.154152869975089	-6.56094888954517	5.34664461633807e-11	2.36742942830096e-08
381	Cidea	221.955166898095	-1.16074804805019	0.242759709819331	-4.78146908691747	1.74018766328609e-06	0.000146980474774198
382	Scgb1a1	4.44656950858741	-5.62221922332299	1.90842302080238	-2.9460026220807	0.00321909671301981	NA
383	Lao1	20.4402045677692	-1.59929543872543	0.796617908571493	-2.00760668510868	0.0446851036150202	NA
384	Slit1	5700.44234262787	-1.07220971379125	0.182381317157944	-5.87894489687618	4.12889777576983e-09	1.03812489636768e-06
385	Lbx1	2.94761115888561	-5.02619406402719	2.36561384799323	-2.12468914497222	0.0336125598214382	NA
386	Pfkfb1	18.2055914931949	-1.43943510133263	0.69281346110448	-2.0776661859859	0.0377401155267982	NA
387	Il23a	5.42919619295663	-3.96612960441926	1.64534678631227	-2.41051287024334	0.0159301092609378	NA
388	Col7a1	47.85852242273	-1.0338233507893	0.499921919843771	-2.06796963636317	0.038642878388927	0.198680414855384
389	Alox5	40.9135989068175	-1.58462158551773	0.551062652741057	-2.87557427024971	0.0040329325429473	0.0487207841143507
390	Col5a2	87.6288767425822	-1.36415257763938	0.350469775920724	-3.89235440932273	9.92760765463997e-05	0.00350391794805795
391	Col3a1	140.034753202471	-1.74925079850972	0.460150394759266	-3.8014762530517	0.00014383652630445	0.00450483742732463
392	Slc9a4	121.061690469023	-1.14147257028367	0.300289663768871	-3.80123829757338	0.00014397475215991	0.00450483742732463
393	Cnga3	4.4714349697131	-3.67786795306879	1.6037593559457	-2.2932791876996	0.0218319366530259	NA
394	Col9a1	7.77116020639351	-3.92725499027067	1.29136679388368	-3.04116151109924	0.00235667378307703	NA
395	Lct	875.182664121731	-1.31929156135944	0.19615993433051	-6.72559136942085	1.74880711377313e-11	8.51785651548434e-09
396	Slc45a3	52.7713831021254	-1.64627244035242	0.436450706162776	-3.77195503892354	0.000161973446944667	0.00491028217169186
397	Ucma	83.6468653189584	-1.13870433450788	0.377938948273465	-3.01293195557063	0.00258736924254588	0.0351362819443126
398	Barhl1	6.85749628286917	-5.24892509747333	1.93582875585978	-2.71146147694354	0.00669873244115225	NA
399	Fibcd1	5779.06843894168	-1.55251717605695	0.166870802748798	-9.30370772168012	1.3563158359743e-20	3.96369739905131e-17
400	Mamdc4	57.7827152036078	-1.13263333059953	0.411447412523092	-2.75280217137338	0.00590875895336384	0.0622934962673539
401	Cybrd1	92.7225452890446	-1.36534016213902	0.396023822730771	-3.44762128885164	0.000565546415400041	0.0122191826740272
402	Slc43a3	28.1108413613551	-1.17438623392813	0.54183508935048	-2.1674237365024	0.0302025589785394	0.171319794951249
403	Slc43a1	13.2673539230664	-2.03115468428993	0.955897507746437	-2.12486659692047	0.0335977458906175	NA
404	Tspan18	433.162299410571	-1.3010570569816	0.201405340971843	-6.45989351972297	1.0477667940302e-10	4.37427668410551e-08
405	Ptx3	13.4777049963757	-1.86459393294014	0.813470850944874	-2.29214597028812	0.0218972214716665	NA
406	Ptpn22	8.78562100097723	-3.28242814126749	1.16084365644478	-2.82762293013713	0.00468950066728191	NA
407	Hmgcs2	549.121294385714	-1.13964701171613	0.200934226522382	-5.67174160141993	1.41353074153121e-08	2.64396143123298e-06
408	Neurog2	23.6760644424968	-1.41835355463152	0.617876692359106	-2.2955284964968	0.0217028552421015	NA
409	Npy2r	344.396385284776	-1.03017803085877	0.204458054086691	-5.03857886871003	4.69001155289213e-07	4.82608794442674e-05
410	Tdo2	41.7684377480114	-1.49731828889146	0.51894042916174	-2.88533751611938	0.00390994233461716	0.047658259849728
411	Mycl	1042.35777378162	-1.16031025906373	0.181851281563515	-6.38054485559655	1.76459030066255e-10	6.78531407191609e-08
412	Pla2g2f	117.084946344623	-1.93237486225701	0.340817569436967	-5.66982173322023	1.42946176476462e-08	2.64396143123298e-06
413	Ptpru	2564.47847273526	-1.0063252760475	0.142022003619349	-7.08569975357254	1.38343459971967e-12	8.78902016134951e-10
414	Draxin	40.9386537646596	-1.95221390007656	0.508310841373992	-3.84059071964631	0.000122738602676094	0.00403931635653847
415	Trp73	101.441059825794	-1.1942006541342	0.406411458766653	-2.93840301097383	0.00329907864189947	0.0423604016831591
416	Eln	393.495619561999	-1.35370839465742	0.244801408694024	-5.52982273214538	3.20554549014712e-08	5.14719018703623e-06
417	Sspo	109.834402916348	-1.92713316033536	0.332530336124585	-5.7953604558152	6.81745944178446e-09	1.46495172593168e-06
418	Rab43	63.6794849620615	-1.15972907203761	0.411454414488506	-2.81860889371989	0.00482322477254114	0.0544842896457198
419	Gprc5d	4.93511656197505	-4.78413894419905	1.73830610555398	-2.75218439888894	0.00591991765211834	NA
420	Dnajb13	35.2604905001928	-1.18876674469044	0.583763724044628	-2.03638337862795	0.0417118731604253	0.207696800556843
421	Slc5a11	31.1803549137839	-1.29795496253383	0.541635549569711	-2.3963622099121	0.0165587180227246	0.116774937426408
422	Prss8	44.1520652918278	-1.30983341422619	0.54572974100781	-2.40015032313851	0.0163883402314333	0.115907370169748
423	Gabre	8.11101576971955	-3.17639756336102	1.15403639786125	-2.7524240736668	0.00591558620250062	NA
424	Adprhl1	11.0273104929014	-1.9065381243776	0.941425711514604	-2.02516045722852	0.0428508905953087	NA
425	Cbln1	1167.94648596785	-1.0701480088634	0.258567258618502	-4.13876070226791	3.49186927807909e-05	0.00156328215587685
426	Chst5	51.036062690131	-1.20768024576744	0.468375026836356	-2.57844713439299	0.00992454843779415	0.085254263241063
427	Agt	2271.80499816636	-1.07825726586066	0.191917608383122	-5.61833421615047	1.92807271175961e-08	3.50293972196729e-06
428	Nnmt	53.2018378985573	-1.55518564904842	0.435903966473764	-3.56772539059248	0.000360093597319143	0.0087694794067122
429	Loxl1	211.014385001361	-1.21577091341473	0.25029232203431	-4.85740394884376	1.18934799310586e-06	0.000107942564442626
430	Adamts7	17.5776936809168	-2.04097780932221	0.756052627447509	-2.69951817535865	0.00694399626691928	NA
431	Eomes	12.3382445211472	-4.1338541027534	1.18526776461515	-3.4876963890903	0.000487200974104052	NA
432	Ttc21a	66.1558522777649	-1.1275759211047	0.469540682863105	-2.40144456541894	0.0163304831713803	0.115727906455939
433	Mst1r	66.5304346376917	-1.82570392627407	0.401222794309622	-4.55034946211252	5.35568921952272e-06	0.000360632861178184
434	Fhl3	73.9185706173705	-1.12841167926675	0.433770788573041	-2.6014008065846	0.00928439104890542	0.0818729764674749
435	Tnxb	417.363899139979	-1.00193564712364	0.215871229674837	-4.64135794581258	3.46126936392507e-06	0.000252880339728365
436	Clcnka	4.6817881913967	-3.72528766862092	1.58374821213743	-2.35219692124751	0.0186628918103434	NA
437	Atp2c2	122.77853293902	-1.06420346639931	0.33280825209388	-3.19764747329375	0.00138553545615967	0.0227989235196003
438	Pla2g3	181.510309049908	-1.25506163414041	0.291420196079032	-4.30670780895377	1.65702257739988e-05	0.000893243862843053
439	Cpne7	8308.05393395558	-1.16181883414586	0.172255184805217	-6.74475392691153	1.53286588895616e-11	7.72352978256119e-09
440	Ncaph	31.1746514176767	-1.14189296029051	0.573982241080529	-1.98942210849743	0.0466546313744204	0.22249264805582
441	Tjp3	101.614001655633	-1.26024705525341	0.459173065976171	-2.74460143382802	0.00605844283139106	0.063007805446467
442	Lars2	12824.0208987803	-2.24877429230201	0.221849126138782	-10.1365028181145	3.80477484467324e-24	1.85317900101218e-20
443	Gm49322	40.137565839455	-1.34470633470821	0.51400192856405	-2.61615036827755	0.00889273858094975	0.0801608242719542
444	Ccl2	6.2394821728863	-6.11605339732302	1.70538157996612	-3.5863254705991	0.000335370340752303	NA
445	Stab2	34.8772713386271	-1.09245398138067	0.534272019996195	-2.04475237424646	0.0408792772607726	0.205053537867337
446	Igfbpl1	115.134050707506	-4.72869785966773	1.02441000753761	-4.6160207581671	3.91167837910378e-06	0.000278816802319338
447	Krt25	2.91774796602447	-5.01202383494947	2.37121910303258	-2.11369072918632	0.0345416908483013	NA
448	H1f2	1047.52142580402	-1.45459703658126	0.277287232956161	-5.24581323515617	1.55594460590252e-07	1.86356250667603e-05
449	Arhgap36	42.5847475639351	-1.46473480920504	0.609966849366252	-2.40133510653388	0.0163353694015387	0.115727906455939
450	Polr1has	32.4678998048551	-1.32796149903012	0.513080059086475	-2.58821498811417	0.00964747473201526	0.0836114476774656
451	Gpr101	75.7126767511427	-1.29532342507916	0.39006567658284	-3.32078289078601	0.000897653363237393	0.0169843640592288
452	Phpt1	194.711624089926	-1.10287647617362	0.269972476049872	-4.08514413139612	4.40494647796194e-05	0.00184957120505689
453	Adamts2	538.005499669288	-1.04712140918509	0.212149570365202	-4.93576964300489	7.98352941659846e-07	7.67469288390373e-05
454	Dchs1	716.962918174972	-1.00610688876989	0.207671118178678	-4.84471262828299	1.26795065003759e-06	0.000113664385879444
455	C1ql2	2983.75636755875	-1.24091613560283	0.181905962618147	-6.82174524541419	8.99410619162683e-12	4.86747702489079e-09
456	Trim67	228.630253143627	-1.0337826414488	0.260074340410232	-3.97495054613289	7.03938819740932e-05	0.00266586910773717
457	Rflna	26.462755521532	-1.5500938558005	0.748667630454991	-2.0704699825989	0.0384083542107562	NA
458	Igsf9	88.5206484807692	-1.27022011545946	0.330544847866583	-3.84280718231662	0.000121635028833682	0.00402111095320761
459	Serpinf2	31.4843096426478	-1.38895486105987	0.565500617123242	-2.45615092009205	0.0140434166076753	0.10534004284977
460	Cd160	7.80042862361238	-2.5774315492152	1.30464918291605	-1.97557441721945	0.0482029984915018	NA
461	Olfml2b	1088.49337982857	-1.03514178291372	0.171344037906622	-6.04130610881158	1.52871635576911e-09	4.21464214915062e-07
462	Lefty1	450.663458580693	-1.29779651449257	0.223915338117955	-5.79592503756447	6.79456103341221e-09	1.46495172593168e-06
463	En2	32.4380517878352	-1.81757340769063	0.824302083659382	-2.2049846090668	0.0274551745658015	0.161515433472166
464	Rnf122	264.060795650729	-1.48234864642737	0.315061936281908	-4.70494361813676	2.53936122927806e-06	0.000194267781582256
465	Slc6a5	4.7807986151844	-3.73943812357086	1.86754004039048	-2.00233357395057	0.0452488674073784	NA
466	Btbd16	42.5983838816386	-1.44197806599982	0.501758720782227	-2.87384754120829	0.00405504657461918	0.0487443390006726
467	Ggt6	4.34466324302117	-4.57490093186666	1.78439613597519	-2.56383705368564	0.0103522132514487	NA
468	Gpr161	840.964634153316	-1.23685590649532	0.174534008443482	-7.08661834748295	1.37428696529919e-12	8.78902016134951e-10
469	Chrnb1	26.0859202940639	-1.22837718439202	0.617469869017233	-1.98937186416417	0.0466601728246056	NA
470	B4galnt3	29.6592548039719	-1.24552682531086	0.576553502445963	-2.16029704099768	0.0307496818971863	0.173883263112108
471	Rhod	59.1349493575674	-1.15364759402001	0.450874833377713	-2.55868704264884	0.0105068281173696	0.0883899298088207
472	Sln	27.4184178938516	-1.80829086657714	0.809304270793178	-2.23437702213641	0.025458276290475	NA
473	Cdrt4	2.74517932508689	-4.92573709328116	2.12469565162822	-2.3183259633004	0.0204316124004796	NA
474	Cilp	3.32011632575825	-4.17308686939355	1.90541596957102	-2.19011855470754	0.0285156399069097	NA
475	Cibar2	25.3756195348932	-1.73693495041555	0.629220437287637	-2.76045539446066	0.00577208396148592	NA
476	Ubash3a	13.5116892021925	-2.7347234226125	0.989817700514158	-2.76285564623865	0.0057298101174752	NA
477	Mfap4	150.895066715662	-1.38275891563289	0.293756127398869	-4.70716620578044	2.51184105727545e-06	0.000194267781582256
478	Disc1	36.3641220492587	-1.36571479131423	0.505120093625732	-2.70374275058271	0.00685633468436646	0.0685743412006787
479	Mdga1	1791.56487235837	-1.16117611541943	0.185393390739135	-6.26330912224001	3.76892428165827e-10	1.2516254909907e-07
480	2900052L18Rik	139.738260017113	-1.00783861468066	0.294862335164282	-3.41799712777537	0.000630837726433513	0.0131182498393625
481	Cilp2	137.037874211096	-1.11595913892084	0.293769065876816	-3.79876327546614	0.000145419902989088	0.00453065164707155
482	Wfikkn2	243.183004955384	-1.57599351845433	0.294936865873083	-5.34349449258918	9.11716007590104e-08	1.22220131219327e-05
483	Il20rb	53.5125691905488	-2.04787550865997	0.600771086495074	-3.40874511888941	0.000652624245927068	0.0133372664076732
484	Cxcr4	53.812872544483	-1.04312786999601	0.420531083486411	-2.48050123036796	0.0131197811002994	0.101217656514031
485	Bhlhe23	6.47032746032424	-3.21112973062051	1.41674445129255	-2.26655536055982	0.0234174016537824	NA
486	Col27a1	115.160830847256	-1.0328235906406	0.302459693197329	-3.4147478618474	0.000638410786423693	0.0131201946711997
487	Cldn14	81.736617431598	-2.15871929325391	0.420847768944679	-5.12945405096748	2.90583686559271e-07	3.29147971163107e-05
488	A730013G03Rik	6.73622107112545	-3.21950682583429	1.34625456959307	-2.39145470593088	0.0167817544880139	NA
489	Rtl3	66.2328057547412	-1.2986556130989	0.402527056407974	-3.22625670107171	0.00125420813599158	0.0212572518194775
490	C2cd4a	54.824553634818	-1.03120208700602	0.428509317167586	-2.40648696700969	0.0161067787212888	0.114805975939255
491	Smim5	39.9544404664999	-1.31656292883493	0.512695539054503	-2.56792351121856	0.0102309728376274	0.0868651801879206
492	Duxbl1	37.1883531235972	-1.35515261256362	0.486217233932485	-2.78713405858377	0.00531764755447677	0.0583107836544066
493	Apoo-ps	13.2346265017287	-1.84951727391328	0.920671927587326	-2.00887766694489	0.0445501089157691	NA
494	Rd3	58.5702589238876	-1.08711987708314	0.482984771696345	-2.25083675674689	0.0243958785507901	0.150962913077466
495	Nckap5	42.9041350608754	-1.3948869915676	0.477982687270764	-2.91827931997343	0.00351968910300332	0.0444125191477414
496	Spink8	198.386579206827	-1.40578613201538	0.317992421332676	-4.42081646513418	9.83286647997999e-06	0.000606235632934462
497	Vwa3b	119.882324260309	-1.50931149913645	0.329123474635333	-4.58585186246214	4.52139110190152e-06	0.00031163474896691
498	Prokr2	32.2651771856524	-1.25376331893414	0.574631647219825	-2.18185567223818	0.0291201862551992	0.167785552665998
499	Slc29a4	1184.02755625819	-1.14927326110614	0.193759757073837	-5.9314342589116	3.0029980005958e-09	7.8356797829832e-07
500	Kif18b	5.19156818916862	-2.76656752313989	1.39751024428927	-1.97964024553314	0.0477439673554721	NA
501	Tmem171	18.1695333437053	-1.78020433892566	0.748569657449111	-2.37814119395653	0.0174001618298198	NA
502	Zfp472	21.7695085405253	-1.50949536570048	0.679926474069703	-2.22008617588514	0.0264129184234239	NA
503	Gm9922	8.02220945235466	-2.35751527642843	1.09924325919848	-2.1446711241581	0.031979151203947	NA
504	Shisa6	1391.11711511725	-1.20651100007706	0.21216346937375	-5.68670470764055	1.29514116289594e-08	2.46707244364779e-06
505	Pkp3	14.6731842091736	-2.39900436715507	1.01297708085319	-2.36827112133128	0.0178714341995692	NA
506	Krt15	29.5560845364303	-2.04957640186716	0.679241020437108	-3.01745086088617	0.00254910365577813	0.0348897526757362
507	Dsp	324.918156113952	-1.19307021377628	0.250218303584882	-4.76811726673526	1.85955539326089e-06	0.000155267562321875
508	Gm9970	3.36903727286115	-4.18082334097165	1.9914207629749	-2.09941737010218	0.0357801248057739	NA
509	Soga1	847.966133889678	-1.14137855706492	0.533437895673668	-2.1396653037248	0.0323818249484662	0.178417506088608
510	Dnaaf3	38.830880339641	-1.03534309156745	0.498364192249548	-2.07748290842096	0.0377570111127993	0.196127069456176
511	Gm14137	57.4300008583877	-1.15972809289265	0.422321290698955	-2.74608010165261	0.00603120360393416	0.0628587354213167
512	Glipr1	23.2175495028066	-1.40607376359941	0.707905521875584	-1.98624494392139	0.0470061326218272	NA
513	Magel2	74.010401342639	-1.46250760155685	0.398451876884788	-3.67047487137258	0.000242100270969974	0.0065747528934445
514	Chst3	96.9131046078759	-1.30666876141818	0.364366189650318	-3.58614163040811	0.000335606733653586	0.00831167049516305
515	1600029O15Rik	19.6947289522571	-1.79936659473399	0.71635775419173	-2.5118267851574	0.0120108025852348	NA
516	En1	5.20770270883481	-5.84900362479167	1.80849060395957	-3.23419077322583	0.00121987941358301	NA
517	Kcp	38.7531696128895	-1.57745062424133	0.50485278782619	-3.1245754451185	0.00178061853004829	0.0272216393006139
518	Gm7361	10.4064596237075	-2.61633378914936	1.00874689832223	-2.59364741889258	0.00949638175465303	NA
519	Adamts14	45.1224409920352	-1.58805546366491	0.491440762450338	-3.2314280479031	0.00123173330517216	0.0210143883973988
520	Sntb1	45.8909631197673	-1.15556840886383	0.497998822154327	-2.32042397984975	0.0203179529162221	0.134337523987257
521	Mfap2	186.559863183237	-1.05391416862875	0.258062433783279	-4.08395035719858	4.42764935892145e-05	0.00185377686053181
522	H4c9	84.3001434946514	-1.25434165413354	0.371994619373909	-3.37193493885658	0.000746420787832554	0.0148592650569609
523	Rag1	4.00557818730864	-3.51565015164485	1.75805962166894	-1.99973317645929	0.0455290837068395	NA
524	Krt5	22.2675702831723	-1.97265422191807	0.688004339285111	-2.86721188992472	0.00414105657791576	NA
525	Slc22a12	23.2578621734209	-1.22422295154635	0.618533554381384	-1.97923450211321	0.0477896100470863	NA
526	Klk8	402.178936926238	-1.1055303037699	0.270891048193229	-4.08108836059181	4.48253088535088e-05	0.00187139260847849
527	Cldn19	9.57840299549717	-2.45655174948709	0.989498471389946	-2.48262308686175	0.0130419001852011	NA
528	Asb18	42.4681371098487	-1.06724460730467	0.513507170656459	-2.07834411725998	0.0376776757873404	0.195854215085243
529	Tcf15	53.4916802127131	-1.57134761791425	0.491209249819524	-3.19893735407382	0.00137935138276324	0.0227741044123576
530	B630019A10Rik	3.15421357521103	-4.09685510640048	2.00859489500802	-2.03966221191861	0.0413839810780888	NA
531	Itgad	24.8575144429746	-2.53452700074339	0.707631402305298	-3.58170509743702	0.000341358997616559	NA
532	Mkrn3	27.8117109878552	-1.19751859007018	0.607567277143955	-1.97100573898493	0.0487232193833845	0.228525849432706
533	2310016G11Rik	7.63095318602003	-2.48839977187013	1.22900781175139	-2.02472250223053	0.0428958666771914	NA
534	Serpina1b	4.36624266438836	-3.64117658775467	1.69466483574755	-2.14861163750322	0.0316651984036084	NA
535	Cebpd	864.804326352803	-1.25989251102563	0.234885817089251	-5.36385094101659	8.14661397468826e-08	1.10220669813097e-05
536	Gm10447	2.31315204528112	-4.68997945689738	2.18751492075118	-2.14397598498979	0.032034811052443	NA
537	2410018L13Rik	43.9941593902041	-1.19217418861774	0.522804496677241	-2.28034417491582	0.0225872837560529	0.144002654370197
538	Omp	16.9421106592181	-1.4440877285595	0.691914641248846	-2.08708942182961	0.0368800520914986	NA
539	Gm5535	19.2311847055466	-1.96796014630939	0.721514572379239	-2.72754040132539	0.00638084431681296	NA
540	Chrm5	13.4568335214785	-1.88225387668326	0.869972133379691	-2.16357950382966	0.0304966359623378	NA
541	A930003A15Rik	13.7113494692834	-1.95329417975272	0.927971160855619	-2.10490827964063	0.0352992928407139	NA
542	Aarsd1	15.5037575246002	-1.66527889935377	0.746543945347897	-2.23065086754905	0.0257042645315721	NA
543	Gm2606	156.017834769402	-1.08646887068351	0.307128699614544	-3.53750356787581	0.000403928728408427	0.00961271429886635
544	Gm6710	13.0144585380173	-2.66863849403906	0.933257451179336	-2.85948801230225	0.00424325455358366	NA
545	Zan	8.4056894002568	-2.68434628924729	1.04854395766456	-2.56007034290311	0.0104650978436006	NA
546	Phyhd1	47.5398867428703	-1.05156653395124	0.451808395140866	-2.32746125406407	0.0199407288793171	0.132322402536141
547	Gm9836	6.01243900672851	-3.01651804109002	1.39991368339602	-2.15478859651712	0.0311783810145728	NA
548	Gm16518	2.57398816155627	-4.83240579758268	2.21644669397021	-2.18024904940377	0.0292390055713561	NA
549	Rnf138rt1	35.947209022243	-1.06921554723513	0.495795165330274	-2.15656711078025	0.031039409464734	0.174412248845586
550	Esrp2	3.69544361264998	-4.33346134136611	1.87862488208073	-2.30671986871932	0.0210704418806908	NA
551	Crocc2	19.9784727613075	-1.9764222300572	0.711825532261537	-2.77655428258933	0.00549384603903485	NA
552	Gm13861	15.7360417744255	-2.47983815924319	0.882042580819364	-2.81147215924606	0.0049315358413264	NA
553	2610035F20Rik	42.2968574751743	-1.02490497143108	0.507463610731481	-2.01966200089448	0.0434184591910492	0.212326146485814
554	Gm11476	2.36753464385889	-4.72945790051062	2.22624076304544	-2.12441438456137	0.0336355082174258	NA
555	A330035P11Rik	12.1938132706136	-2.05285298352807	0.950689670220429	-2.15933027130934	0.0308245532669417	NA
556	Gm15564	55.0919147238494	-1.54899204411274	0.430989006156815	-3.59404073418323	0.000325588900771826	0.0081324872103896
557	Gm14051	11.6419015197349	-2.48128916894945	1.05524346482752	-2.35139022571917	0.0187034074706195	NA
558	Gm11915	22.0777840913921	-1.33699596775466	0.658619854106431	-2.02999645306564	0.0423568998247274	NA
559	Gm15675	4.8406626679445	-3.14410712451151	1.48375818730677	-2.11901585541947	0.0340891270133081	NA
560	Gm11728	7.41633021974589	-3.02652967403548	1.15807711473156	-2.61340944876285	0.00896438349882579	NA
561	Gm11748	5.99858003708454	-2.68195541449708	1.22556001972592	-2.18835093453592	0.0286440493769378	NA
562	Gm11611	48.2139869033397	-1.25906232962337	0.444693429507854	-2.83130409868386	0.00463586221340252	0.0530296476903451
563	E130111B04Rik	2.28461095566583	-4.67385531672031	2.19923218843505	-2.12522140285977	0.0335681429513728	NA
564	Mroh3	7.79975157356012	-2.83807276944585	1.12695855620645	-2.51834706237941	0.0117907076148084	NA
565	C230014O12Rik	6.16605652616446	-3.10631641629785	1.33523836097982	-2.32641340083908	0.0199965074071219	NA
566	Prr22	20.0888384634332	-1.5786661875979	0.713533215470299	-2.2124634892538	0.0269346562502556	NA
567	Trim43a	10.5729472928788	-1.88048252248098	0.945590101454963	-1.98868676775224	0.046735787431015	NA
568	Gm17334	19.9704264950697	-1.52008678957075	0.672548282417322	-2.26018983218149	0.023809471645328	NA
569	Mtag2	36.2772339064458	-1.00037267592157	0.506260811636497	-1.97600259180213	0.048154483658895	0.227160576962431
570	C2cd4d	38.6690254649917	-1.23657395654099	0.513763588242259	-2.40689294617334	0.0160888853156679	0.114734403236964
571	H2-Q2	19.9806903476699	-1.95753327296245	0.702473756923823	-2.7866283311915	0.00532595251588234	NA
572	Vmn2r29	2.28196674917413	-4.6712339794843	2.25965769610887	-2.06723079673889	0.0387124115846115	NA
573	Shisa8	415.433881156614	-1.43042125629013	0.25074775932018	-5.704622287227	1.16601358242427e-08	2.30240411707884e-06
574	2310002F09Rik	55.3969270889699	-1.26412500531471	0.468235441145039	-2.69976361085221	0.00693887597043398	0.0690673403814586
575	1700022N22Rik	21.0787363858839	-1.32832045549175	0.640058448702693	-2.07531118163359	0.0379577038039688	NA
576	Gm10687	56.8737462098338	-1.04034125439206	0.404589318130373	-2.57135126354676	0.0101302519435532	0.0862135910483608
577	Gm26644	239.667248939177	-1.18256559646901	0.28572416535224	-4.13883647192091	3.49071641345639e-05	0.00156328215587685
578	4833412C05Rik	14.1768138646038	-1.7450725066489	0.828139872923047	-2.10721952137071	0.0350985555503437	NA
579	Gm17750	47.4020215165517	-1.51384178176996	0.462617323908728	-3.2723413143703	0.0010666072818659	0.0190995901992948
580	Rassf10	40.555348227431	-1.77711677679449	0.503320825067108	-3.53078332603771	0.000414331005543957	0.00975625780190722
581	Otx2os1	4.50255366006876	-3.66978907408203	1.78693559058261	-2.05367730847284	0.0400069341959542	NA
582	Gm4208	7.05120802030468	-2.93055606339346	1.33710614669492	-2.19171534783327	0.0284000668210425	NA
583	Gm29483	13.0579182456565	-1.70235253863326	0.849763303468143	-2.00332555158058	0.0451423566275872	NA
584	Gm29157	2.51822808557154	-4.80309381089748	2.16727816123379	-2.21618705748558	0.026678693895033	NA
585	D330025C20Rik	18.8803236010245	-1.55102386287695	0.717525233086333	-2.16162971189939	0.0306467293715316	NA
586	Gm37811	17.9829603759089	-1.55413265060024	0.681406075011836	-2.2807731066578	0.0225618765555253	NA
587	Gm37403	2.62038276649782	-4.87013989699775	2.16789480944662	-2.24648348977823	0.0246730558982718	NA
588	7530428D23Rik	3.54172377812908	-4.27548200227265	1.85417851509057	-2.30586319897241	0.021118277519559	NA
589	2900064K03Rik	6.22147855840354	-3.11813661136716	1.36127187435348	-2.29060533028942	0.0219862503751268	NA
590	Gm43766	7.64178945415142	-2.32103044787661	1.09297744675782	-2.12358494199643	0.0337048657896872	NA
591	Gm42782	3.9831363316855	-3.45744374466697	1.72142852344909	-2.00847360059979	0.0445929886299928	NA
592	C230096K16Rik	37.0255278533755	-1.20635715176977	0.52049785565749	-2.31769860078656	0.020465707129384	0.134840844263945
593	Gm42891	3.84467316849687	-5.41667641314922	1.87556807350676	-2.88801909654051	0.00387676335168039	NA
594	Gm43568	2.68671966844935	-4.90574180601897	2.2070238564638	-2.2227860345285	0.0262302312319651	NA
595	Gm42528	38.6037945665585	-1.08560481030799	0.523766266455719	-2.07268944152167	0.0382011910315844	0.197224238890312
596	Gm44423	13.6501137118807	-1.94837857809903	0.918858807618643	-2.12043304362347	0.033969542527206	NA
597	Gm30928	2.59316378012838	-4.85708621400311	2.10906730635218	-2.30295458062165	0.0212813987150134	NA
598	Gm21284	3.62464746632214	-4.31407340540876	1.84163278204691	-2.34252639693665	0.0191536790186009	NA
599	Gm35339	176.610460267633	-1.11445360379909	0.301053227952509	-3.70184904303666	0.000214033955144461	0.00603757558411363
600	Gm45188	18.5044662811902	-1.62491733013089	0.695729116391961	-2.3355603378477	0.0195141677448337	NA
601	Gm44541	2.96276509355907	-5.04788133807689	2.01693771318511	-2.50274527818976	0.0123234201528605	NA
602	Gm45286	4.47265943290993	-4.62959173771937	1.7673707662338	-2.61947963956927	0.00880640295045004	NA
603	Gm49427	3.05957598734084	-5.10474478406756	2.24454258158883	-2.27429179822202	0.0229484479719438	NA
604	Gm30015	13.4581213916791	-2.15032429198886	0.870966277988575	-2.46889500355267	0.013553097878358	NA
605	Gm47175	16.5567740670848	-2.03145837966518	0.785089906468579	-2.58754871630296	0.00966615261740306	NA
606	Gm10686	5.90540955500691	-3.47161329783526	1.41131050839318	-2.45985081042711	0.0138994781464979	NA
607	Gm35721	23.6119053911607	-1.41074051866629	0.666524066672431	-2.11656351091613	0.0342969096953581	NA
608	Gm33489	2.20835315786313	-4.61147528212855	2.30097956146298	-2.00413569914395	0.0450555262156389	NA
609	Dio3os	16.9969004103353	-1.66635686285673	0.718815050881546	-2.31819973832369	0.0204384682564394	NA
610	Gm19554	56.91789812431	-1.01707072550353	0.440101847622756	-2.31098944709575	0.0208334377946584	0.136273952405137
611	Gm34466	50.8685572913916	-1.118359057927	0.464446773454083	-2.40793804984322	0.0160429030616106	0.114462353289187
612	Gm9269	12.6335978303839	-2.07352245814015	0.857065551211889	-2.41932773427679	0.0155492237141689	NA
613	Gm20336	5.93639057832475	-4.07504831752595	1.54793311411837	-2.63257390151959	0.00847405852307044	NA
614	Gm47075	2.16780239071298	-4.60434463939262	2.28884474268125	-2.01164568025654	0.0442573004350412	NA
615	Gm34961	6.81417423270509	-3.23661107165494	1.24690912786762	-2.59570725670279	0.00943964530002481	NA
616	4933429O19Rik	9.62511640093073	-2.86358953626669	1.32099408818749	-2.16775348343593	0.0301774477784519	NA
617	Gm20555	2.09022248966443	-4.53714557333035	2.29365898762522	-1.97812560533594	0.0479145386409423	NA
618	4930452G13Rik	13.6278405907749	-2.41051842224288	0.920590624720167	-2.61844771988158	0.00883308256170955	NA
619	Gm49719	2.48566531205759	-4.79441332071907	2.17280709254891	-2.2065526834666	0.0273453257485764	NA
620	Gm49864	20.8231499203249	-1.68253229194068	0.715447024432261	-2.35172169913746	0.0186867501704969	NA
621	Gm33727	11.7431148811304	-1.79806373542166	0.845293191936882	-2.12714801511843	0.0334077868594802	NA
622	Gm50230	9.9279344428475	-2.06334672724768	1.03954304656424	-1.9848593418687	0.0471601230192247	NA
623	Lrrc70	4.34739385797167	-3.60238546282346	1.62901038160283	-2.21139503069279	0.027008493666519	NA
624	AY036118	1211.44164399815	-1.12273270917134	0.165021084445397	-6.803571270572	1.0205696398166e-11	5.32591556321436e-09
625	Rn18s-rs5	252960.548055629	-2.05040541463581	0.225746767503066	-9.0827675510701	1.0584850263971e-19	2.20951188653064e-16
626	7SK.187	302.578305739904	-1.79457667920148	0.327473662521249	-5.48006415351046	4.25171642609183e-08	6.53958741242671e-06
