# Supplementary material for: Neuronal cathepsin S increases neuroinflammation and causes cognitive decline via CX3CL1‐CX3CR1 axis and JAK2‐STAT3 pathway in aging and Alzheimer's disease
Source: Aging Cell. 2024 Oct 25;24(2):e14393. doi: 10.1111/acel.14393 (PMC11822647; doi:10.1111/acel.14393)
Supplement: Supplementary file 3 — Table S2. [file ACEL-24-e14393-s001.csv]

	X	baseMean	log2FoldChange	lfcSE	stat	pvalue	padj
1	Cdh1	60.3140821660964	1.79084840996575	0.603136895019151	2.96922377781065	0.00298553091907802	0.153690166217332
2	Col6a1	849.000461293311	1.26954151800663	0.328759042565635	3.8616170314256	0.000112639033625738	0.0170592609658811
3	Nkx2-1	10.1254686764746	2.18006753550292	1.05302549001986	2.07028942429666	0.0384252493561068	0.56727987105811
4	Acap1	30.8078798902748	1.22695110705433	0.569620891420385	2.15397841886531	0.0312418643949106	0.518832073881813
5	Cd3g	31.7082738853467	2.4397961572649	0.781772558898346	3.12085162045467	0.00180328870891174	0.116112356209149
6	Lcp2	106.272692476248	1.15994773723511	0.399521630674335	2.9033415168968	0.00369203782461326	0.175665852779055
7	Il17ra	357.050400559708	1.01191908380394	0.250458375876269	4.04026848878014	5.33900452698761e-05	0.0100380116244044
8	Cd36	50.1432776255448	1.00739219553949	0.497819664465443	2.0236086829178	0.0430104309322196	0.599858837631851
9	Cd79a	32.9499748314479	2.05744107938447	0.636628141213695	3.23177840593423	0.00123022417330174	0.0890814850876339
10	Il7r	28.0726256635635	1.2440325954259	0.61113326099241	2.03561592017711	0.0417889378952494	0.587918409598804
11	Ptpn6	167.780678080261	1.24565904806507	0.326220075737424	3.81846226124878	0.000134286121971735	0.0188755381642101
12	Il12b	5.74463785608338	5.57954482388128	1.97011762976497	2.83208715032254	0.00462452424175364	0.20296942519011
13	Ctse	7.37662781510022	4.04011573188805	1.67506984793054	2.41190881495444	0.0158692498264876	0.378783670109258
14	Nkg7	17.0555002432065	2.56247467468129	1.08224995844247	2.36772905805336	0.0178976373391502	0.401484772227383
15	Ly9	58.1235582281252	1.73316769249301	0.743416199467703	2.33135583235068	0.0197346044430352	0.416908058106007
16	Mapk13	18.4112310276524	1.95303412741415	0.696486898277905	2.80412184671832	0.00504538338879724	0.214141991641422
17	Crabp2	70.8259986105684	1.33293161492874	0.452363309921627	2.94659532657428	0.0032129336993685	0.16296545315712
18	Cd44	202.691543807681	1.12947032330282	0.242380028286036	4.65991497438855	3.16340028928486e-06	0.00111418761965086
19	Mef2c	9112.95227866855	1.5396376236953	0.17242019457378	8.92956667576702	4.27680685930158e-19	2.29942520790349e-15
20	Trh	77.4594025175595	2.68560477023565	1.20215803460471	2.23398645845987	0.0254839640775666	0.470553687898136
21	Itgae	13.1465463541903	1.51973789428471	0.763418595252074	1.99070065064751	0.0465138071518367	0.616695308706896
22	Prg4	127.11190072898	1.59195167319025	0.357380024963668	4.45450658120046	8.40863499675813e-06	0.00251161255889278
23	Stx1a	3937.10986456274	1.37158706869764	0.219620503378767	6.2452596528847	4.23096665310605e-10	4.15969095587717e-07
24	Arpp19	4734.94964817383	1.08283627870015	0.173410138710548	6.24436544917131	4.25524044588941e-10	4.15969095587717e-07
25	Tcap	39.3176830175896	2.09472030793629	0.685036870806092	3.05782126073215	0.00222952516117903	0.129240345326998
26	Fut1	5.4353954372887	3.57494653634239	1.7410332620299	2.05334763804242	0.0400388737564611	0.57962867457348
27	Derl3	68.0229445389552	1.18348917102628	0.481441375252846	2.45822073436196	0.013962732420571	0.35322451202933
28	Ccl8	13.6226874308972	2.51343987183183	1.2060205021204	2.08407723368944	0.0371531425405981	0.560909054499434
29	Met	194.522761211216	1.73875681525433	0.329190615981974	5.28191488711677	1.27840590611283e-07	7.90892292158468e-05
30	Slc47a1	80.5075022238725	2.25695149464009	0.615846574895817	3.6647950750102	0.000247536702600461	0.0290902968640739
31	Apol7a	16.3698865337247	2.87662827189169	1.10752622406552	2.59734551596632	0.00939473693034782	0.289046083582347
32	Zfp296	26.275100684969	1.40889396536597	0.59460004999021	2.36948174725039	0.0178130343133305	0.401484772227383
33	Slamf1	5.52720222587814	4.52771508921149	1.69344008119715	2.67367894470214	0.00750242381473363	0.255270350222281
34	Cybb	108.607679200216	1.76678418819015	0.504221838493669	3.50398188517241	0.000458356536078655	0.0464972437023941
35	Amdhd1	6.35880072980683	3.84871583519753	1.44352989400129	2.66618367322436	0.00767177660012791	0.258199104166433
36	Fcgr1	172.533319417172	1.00821167738865	0.364756304872496	2.7640692262772	0.0057085426891418	0.227347998282747
37	Slpi	46.5990747670858	2.28331637977751	0.741881592098857	3.07773693820571	0.00208578950947014	0.126714658730692
38	Cd40	20.9999587762674	1.84451429997806	0.824974253044348	2.23584468626914	0.0253619466435725	0.469592967262099
39	Ikzf3	9.96669350571585	3.1597530146241	1.11817465554383	2.82581347999464	0.00471607165637432	0.205727864182528
40	Cxcl16	79.286936828114	1.37822435608733	0.458698393688316	3.00464177562354	0.00265893805941488	0.145214437463721
41	Vip	778.736290015919	1.30179325003827	0.194569755677052	6.69062488930186	2.22219615617127e-11	3.41361075247281e-08
42	Ccn2	407.245086619236	1.40116237708872	0.212673534425728	6.58832506297604	4.44815941203172e-11	5.62718331265613e-08
43	Mybpc1	104.937370926319	1.29565210341565	0.328133224532992	3.9485550579636	7.8624334072989e-05	0.0134768171283464
44	Cobl	1553.99636390435	1.44968292807861	0.299981664665344	4.83257178299833	1.34780489736898e-06	0.000536775780052173
45	Adora2a	95.2725973978014	1.66923191380679	0.612298739078148	2.72617238493733	0.0064073524959622	0.238402288543535
46	Col6a2	363.927595441382	1.37806434897804	0.244012376648512	5.64751824438429	1.62780565575884e-08	1.16691961442499e-05
47	Fstl3	12.483576604737	2.53076192019855	0.880803975103069	2.87324080241851	0.00406284310704134	0.186608498009129
48	Rasgef1c	240.772262451897	2.26842869685066	0.412235806116851	5.50274542674651	3.73922161939492e-08	2.5129906295846e-05
49	Itk	27.1878553993511	1.89521020710938	0.633878859178667	2.98986183190437	0.00279103664575415	0.149313517670619
50	Abcc3	64.5472839054146	1.01849035622955	0.445118966706107	2.28813066261007	0.0221299130783095	0.440830831249007
51	Pik3r5	77.3810982316045	1.06233219769068	0.402911093190717	2.63664171983427	0.00837312161191734	0.271305094942821
52	Myh3	56.4744256205608	1.62786955075882	0.529076933786932	3.07681066174468	0.00209228153559784	0.126751004801598
53	Krt12	76.0184965774721	1.68557767882269	0.435721223200398	3.86847734072264	0.000109517111393864	0.0168233928402602
54	Ccdc175	2.25771813871553	4.22873226729758	2.15416511547697	1.96304927459623	0.0496404487949112	NA
55	Tnfaip2	58.2127524616296	1.46732271362275	0.491931266867259	2.98277993787024	0.00285643294366378	0.150860718063029
56	Irf4	35.6178025717864	2.09633143646206	0.944663705139595	2.21912986077123	0.0264778910723297	0.482244055298703
57	Ogn	403.074913759542	1.47545506410952	0.323519174894485	4.56064177522318	5.09975165188129e-06	0.0016369441645576
58	Eci3	4.0414037217226	4.03120618906661	1.74610565103258	2.30868400585194	0.0209611225174217	NA
59	Drd1	163.32879747585	1.26009238069287	0.294640913698316	4.2767053796985	1.89679564231556e-05	0.00458342551501557
60	Cd180	156.80873713432	1.14267450102785	0.37752023503383	3.02679007636626	0.00247165542886003	0.13842557722152
61	Fst	50.3465336358222	1.19221661829009	0.50763919580194	2.34855115237248	0.0188466103036444	0.408583872167517
62	Nkx3-1	42.6652084667239	1.5324866399852	0.589058380972765	2.60158702343639	0.00927935190995024	0.286346388520499
63	Tnfrsf10b	26.5119522079273	1.2752475459855	0.616384564551165	2.06891544552888	0.0385540219236565	0.568295267642328
64	Acod1	4.30958164553525	5.16265261777121	1.90410682500489	2.71132509477662	0.00670148861346168	NA
65	Kcnv1	1624.17581478607	1.28195579596267	0.201297948403329	6.36844938625052	1.90948761925966e-10	2.13275366343354e-07
66	Gm29394	4.23340121158764	3.23616257653246	1.6058389176416	2.01524732087402	0.0438787415481577	NA
67	Sla	224.019012705044	1.12949159009965	0.329849707947872	3.42426130108366	0.000616473145745484	0.0545591418617382
68	Slc38a4	34.6942574666774	1.638124136504	0.545228087380838	3.00447496087959	0.00266039655727267	0.145214437463721
69	Gsdmd	110.363208883128	1.1702711934733	0.308689943472903	3.79108946766199	0.000149987908469173	0.0203078466331354
70	Ly6c2	130.835199631876	2.12674024859602	0.546969377092564	3.88822544307835	0.000100979812029262	0.0159681752757449
71	Ly6i	13.5415159185063	3.45286080894992	1.02199595127457	3.37854646551556	0.000728701167049003	0.0619866011652352
72	Ccdc116	46.3503963045097	1.17489410396195	0.434754245234962	2.70243273490517	0.00688341106567762	0.24590471491439
73	Sdf2l1	409.616236600014	1.05897751460693	0.335393627752293	3.15741691845453	0.00159173587583858	0.104048242388403
74	Fetub	3.7200405508168	3.92075171593975	1.78839767709756	2.1923265536236	0.0283559357323152	NA
75	Cd86	101.574845714686	1.20697172476807	0.29674728001884	4.06733879647168	4.75530825488572e-05	0.00921330264230381
76	Wnt10b	17.8157779292545	1.63135715882775	0.785147708866054	2.07777102372729	0.0377304538696282	0.562673138254711
77	Igfbp6	603.025716895878	1.11659845721313	0.245767914444958	4.54330444124433	5.53791807292524e-06	0.00172606472574392
78	Cdkn1a	397.215706667342	1.10977887759179	0.270958640500895	4.09575009507078	4.20803672732e-05	0.0083794479497911
79	Cxcl13	55.6479631067552	1.92844934189348	0.600022139302821	3.21396364496514	0.00130916247906908	0.0928383600383476
80	Cd4	30.4643282279614	3.38450989425648	0.640924617929986	5.28066764729296	1.28713987843143e-07	7.90892292158468e-05
81	Clec4n	8.64050132856647	2.73377269576026	1.12148789500226	2.43763014112137	0.0147838915982402	0.365040776365806
82	Cpne5	844.461098302883	1.00416917916378	0.245893763460797	4.08375212543311	4.4314300062928e-05	0.00866384851957572
83	Prss30	9.01702736799476	2.57125082861828	1.11206510957314	2.31214054508484	0.0207699394358171	0.428915382711355
84	Six2	14.2913349283181	2.59476140999283	0.945636448747735	2.74393125754507	0.0060708249163702	0.23485106513112
85	C3	314.791061268292	1.9331606605001	0.437999608996483	4.41361275396852	1.01659732639188e-05	0.00291505894685118
86	H2-Oa	23.9378057205134	2.57346184426238	0.746021828477741	3.44957981928428	0.000561459717889317	0.0513819263528836
87	C2	23.2602338835314	1.41980310366122	0.659583935438164	2.15257380809016	0.0313521888317843	0.519060949204275
88	Cd74	1381.43820709439	2.83534260998706	0.755410706525686	3.75337890434129	0.000174466833106998	0.0227399012896916
89	Slc22a6	189.272404833317	1.44594924316748	0.295905448128655	4.88652457165575	1.02631523903666e-06	0.000446598186897157
90	Cd6	48.8607820529552	3.44365136772387	0.717061341621292	4.80245017802479	1.5673582505889e-06	0.000601921545306516
91	Ms4a7	42.5087421215413	1.84343131271338	0.559784673496608	3.29310786806411	0.000990864518269742	0.0772084504706851
92	Ms4a1	10.3383495647111	2.34243151734394	1.18662623794821	1.97402639722026	0.0483787414713902	0.620796423842848
93	Ms4a6b	90.4372480652481	1.20638178488078	0.469066427541615	2.57187833971287	0.010114842933077	0.297578402351238
94	Slc15a3	77.8737638028562	1.22797102368844	0.381817040116956	3.21612420260838	0.001299345844194	0.0928383600383476
95	Aldh1a7	11.0205386760651	2.56394359740424	1.04236553873902	2.45973557462952	0.0139039414885216	0.353032072788837
96	Lgals12	10.6939117721908	3.23865952202511	1.05723360639764	3.0633338766636	0.00218885696912027	0.128369656640218
97	Tasl	22.2857282138967	1.30648453200262	0.660603249510954	1.97771435876195	0.0479609394971353	0.619886104916803
98	Dnase1l3	9.35102436166635	2.85753947229299	1.21340885572987	2.35496836766876	0.0185242825213582	0.407288112616207
99	Hk3	64.3784871209218	1.08657896538743	0.396000051180564	2.74388592160051	0.00607166335966255	0.23485106513112
100	Casp12	58.4827053487844	1.00016248639195	0.506163197763376	1.97596840467946	0.0481583557641232	0.620438301324341
101	Icos	12.6963922367764	2.56312990449358	1.01459092075909	2.5262693091871	0.0115281072083144	0.319901256286464
102	Ctla4	7.15048271915197	4.14102072013291	1.53058007963826	2.70552372608405	0.00681967764306725	0.245257503999673
103	Cd28	18.7347668856483	2.06220377533701	0.690715860555264	2.98560362242039	0.00283019231629967	0.149927836534086
104	Il18rap	18.5275961662269	1.97365727091876	0.854318270084577	2.31021311381222	0.0208763583791041	0.430044984004802
105	Slc23a3	31.6150214424311	3.94644413554461	0.793272092962941	4.97489344520402	6.52835402258347e-07	0.00029872081193549
106	Serpinb8	109.807698400505	1.57244868800797	0.402206850714718	3.90955222471657	9.2467363654856e-05	0.0149695563299058
107	Rgs1	16.2678340038794	3.41541500328141	0.907755829904534	3.76248203621078	0.00016823539563849	0.0221967510343642
108	Ptprc	271.84927959199	1.12145100139103	0.341772003252562	3.28128398674688	0.00103335643397151	0.0800534401301771
109	Atp2b4	4168.34097925557	1.48967937856498	0.223048570251676	6.67872193434866	2.41034999415129e-11	3.45579913161451e-08
110	Lamc2	291.742089439065	1.83880885715851	0.276336864314936	6.65422929263197	2.84788400015136e-11	3.82791208170344e-08
111	Ifi211	43.3336385338843	1.5422538210076	0.671055545999321	2.29825061457604	0.0215475294626469	0.434710289515651
112	Slamf9	49.1389207537831	1.26012540022268	0.531183213023544	2.3722989908697	0.0176777790475722	0.400967194513029
113	Nphs2	15.647410281996	2.11953463483142	0.808933750170848	2.62015849182182	0.00878889095151021	0.277199526973288
114	Irf6	24.2488058795332	1.49545433864706	0.602625315477183	2.48156574282462	0.0130806578277369	0.342229473532006
115	Fcgr2b	212.28569693852	1.04381820037526	0.33849360405277	3.08371617034316	0.00204432529811946	0.125257150602157
116	Mrc1	174.527644303956	1.28320356549985	0.399220903465717	3.21426947927852	0.00130776875473365	0.0928383600383476
117	Col5a1	584.581054726328	1.06347455114214	0.270094500267092	3.9374165341778	8.23635664453911e-05	0.0138383660935514
118	Psd4	49.2377134128647	1.21384405531237	0.530729362369832	2.28712436389852	0.022188565170259	0.440915400869677
119	Dapl1	9.74328531521031	2.39216578197316	0.970174682304544	2.46570625435291	0.0136743423124659	0.350095721157014
120	Pamr1	661.796206745075	1.08948946592088	0.185412410205986	5.87603313451616	4.20214250501096e-09	3.47581833510637e-06
121	Lamp5	2542.94733200432	1.56078493425463	0.259536771262425	6.01373333983752	1.81298650779091e-09	1.62458699318964e-06
122	Adam33	83.549167618548	1.56106679626955	0.450979602937979	3.46150199720725	0.000537170134453561	0.0500103069764428
123	Rad51	35.5208009584317	1.28277672793357	0.517333391257393	2.47959391296152	0.0131532087430862	0.343248665901966
124	Tmco5	43.5505435821837	1.31102933422955	0.479050601155999	2.73672411863361	0.00620543093695561	0.235388836281833
125	Tgm3	59.5230948469884	2.08380705618617	0.536215462134193	3.88613757591472	0.000101851799254065	0.0159885021515177
126	Car13	68.8434930896406	1.58972412160538	0.46017924499963	3.45457588294026	0.000551159089844421	0.0506749376735418
127	Il12a	25.4363257267864	1.33027899616991	0.629531039781003	2.11312693434891	0.0345899049078321	0.543779601570057
128	Cd2	22.4393855505434	3.23022816485251	0.866558021071657	3.72765364384688	0.00019327073754977	0.0240258987384124
129	Tbx15	33.1635141747879	2.55189950103341	0.610771979120349	4.17815418564015	2.93884408893508e-05	0.00644926336496304
130	Ptgfr	41.993413646632	1.14139598530623	0.581365364301741	1.96330234890605	0.0496110526899473	0.625574537856347
131	Rpe65	18.053975493126	1.95965203434595	0.821406318599671	2.38572797648642	0.0170453539202217	0.395444855888121
132	Gbp2	378.281076184586	1.0568623984641	0.384797414828972	2.74654235640807	0.00602271085969451	0.234645687950344
133	Tnfsf8	9.84065952006469	3.05905140588975	1.0099164261792	3.02901440811595	0.00245352981353321	0.137769222375575
134	Podn	103.337913853747	1.14854162099253	0.420466260555411	2.73159044788844	0.00630294376710322	0.237256877552513
135	Csf3r	253.48438337446	1.03613293429313	0.287310301543126	3.60632016578635	0.000310569915693182	0.034403533601279
136	Rspo1	92.7099426256159	1.39965707948221	0.452669629213908	3.09200571267132	0.00198809023136102	0.123215759411095
137	Sema3a	421.019579401017	2.37125633191809	0.236080087350759	10.0442877606825	9.73483665817e-24	6.9785799056868e-20
138	Rhoh	31.4169065679419	1.44550172494878	0.579095462651133	2.49613719701962	0.0125554030252313	0.334658677939403
139	Plac8	42.6100914164598	1.4380411961319	0.640392844976663	2.2455609980844	0.0247321410233821	0.464436852213294
140	Bmp3	386.817221665834	1.68089599501814	0.229825662286667	7.31378723461055	2.59716268633303e-13	5.07768915747982e-10
141	Cxcl9	94.231874755176	2.42896350504046	1.11413980432563	2.18012451903257	0.0292482327291915	0.505953910993272
142	Ocm	4.87123540265986	4.34197962339072	1.72873377394001	2.51165314685487	0.0120167132850722	NA
143	Arhgap25	131.275734148113	1.78712939740146	0.312436907330059	5.71996891363903	1.06543544375344e-08	8.1833052333434e-06
144	Slc6a13	373.74659964502	1.08772785310212	0.282031281656248	3.85676314596864	0.000114898396826615	0.0172797547003719
145	Plxnd1	1615.16732770291	1.43741444335823	0.184892887254161	7.77430903213872	7.58603378479674e-15	1.81272491750932e-11
146	Lag3	329.211564350806	1.33483320236066	0.347482516027799	3.84143990212697	0.000122314685062178	0.017894555217328
147	Cd69	10.9398131516049	2.35187041455857	1.14724151034035	2.05002206890235	0.0403622772875368	0.580614809333932
148	Klrc1	2.90700456240986	4.58774646403398	2.05343307861595	2.23418357861762	0.0254709964741869	NA
149	Plbd1	27.3371093096726	1.67328588409087	0.735587233911677	2.27476199551851	0.0229202112092688	0.446487375241426
150	Clec2i	8.43890546722722	2.78475935821121	1.14171861861066	2.4390942854203	0.0147241260007826	0.364812273931833
151	Cd22	20.180189708075	1.85187404306549	0.708978861427522	2.61202998258194	0.00900063601646026	0.281582814811037
152	Art2b	3.05058941989156	4.66556608499438	2.04397377774671	2.28259586095949	0.0224541849997014	NA
153	Cd19	8.73622475706659	6.18215668447392	1.61531600599086	3.82721192729201	0.000129602924199298	0.0183371084725665
154	Il21r	41.7390896013911	1.11234924359922	0.443147363784409	2.51011138619879	0.01206930847241	0.329394096456408
155	Dkkl1	216.243862118381	2.81435061254642	0.337031843891494	8.35039971312766	6.80323367386495e-17	2.24155256502853e-13
156	Itgal	80.7837898718597	1.64599896332331	0.46813343749831	3.51608928454134	0.000437953678906452	0.0446380654908159
157	Cckbr	758.455864453684	1.76383601518821	0.235080857246031	7.5031035527585	6.23242773506144e-14	1.34034590870231e-10
158	Sash3	70.1548159607461	1.50435888187571	0.411158173215896	3.65883248801618	0.000253366875572419	0.0296136305764155
159	3830403N18Rik	3.06191911907587	4.66590874214265	2.01364425943602	2.31714649709253	0.0204957528712062	NA
160	Chrdl1	208.986511851893	1.55755209621912	0.298279018239911	5.22179570460551	1.77196394548481e-07	0.000102994207058368
161	Il2rg	30.6641295853082	1.63313933442773	0.614179924750375	2.65905684737497	0.00783597401305928	0.261187327856978
162	Arhgap6	261.938112570383	1.25445101361834	0.314197249631078	3.99255886259758	6.53641003529343e-05	0.0118870043547014
163	Nxf7	10.2284132889927	2.32668103368037	0.932806099703019	2.49428153870469	0.0126212391898281	0.33593115101045
164	Adrb3	55.2655306250781	1.30128180262389	0.411519741540439	3.16213700405432	0.00156615860807828	0.103002467967374
165	Ptpn7	13.1875768934477	1.91903424134359	0.922209890729465	2.08090832752362	0.037442297779319	0.560909054499434
166	Barx2	83.844284634886	1.38547899696122	0.425557428469425	3.25568044234191	0.00113120990714408	0.084765854575054
167	Pou2af1	18.6652936053038	1.90393362066946	0.880176737162615	2.16312649526171	0.0305314517731603	0.514584170715976
168	Cd3e	15.5720450965887	3.36839267305386	0.938192205513725	3.59030127649529	0.000330295968701149	0.0359434558668448
169	Nnmt	26.1876329295576	1.86482197710163	0.644090271611857	2.89528045880099	0.00378819909686919	0.178269168002776
170	Arpp21	6728.25842837063	1.07314105131572	0.164833020938451	6.5104737218669	7.49141737632534e-11	8.95057900529182e-08
171	Nlrp3	24.5379113238523	1.76819307701507	0.721932662848262	2.4492493109246	0.0143154322436059	0.357569902242729
172	Myh2	19.3894803707884	1.57087895856683	0.72828622869898	2.15695271538097	0.0310093488900323	0.517769454370369
173	Trim69	2.82290920165208	4.5533203845596	1.98782006072802	2.29060993724553	0.0219859836844113	NA
174	Vav1	139.283696095913	1.10062087812339	0.363340696716969	3.02917038489838	0.00245226336639894	0.137769222375575
175	Tspan8	14.0152376442384	3.80330852294862	1.07748732294461	3.52979421841804	0.000415883003103537	0.0427941620322711
176	Tmem132d	549.840190134917	1.12160265270057	0.22503276366153	4.98417490169372	6.22267735532966e-07	0.000290923693921129
177	Gbp8	26.6942155827075	2.57882519573831	0.741409592438893	3.47827330808491	0.000504655089961935	0.0485199177424882
178	Eda2r	32.6913752563864	1.55932365280342	0.659467062438137	2.36452090122347	0.0180534086171483	0.402755815062647
179	Scn10a	4.74375688587642	4.27236041715603	1.92718380858519	2.21689306340349	0.0266303998902389	NA
180	Ly6d	14.20370067333	3.75897508546055	0.998247174823481	3.76557548096767	0.000166165913902189	0.0220590379282746
181	Tbr1	1900.4104588525	1.26228339098628	0.23960277906207	5.26823351518507	1.37742817784931e-07	8.22860288689648e-05
182	Ccl5	163.809997565494	2.05209722120513	0.478951199514119	4.28456432155701	1.83097632934185e-05	0.0045260893033133
183	Ubd	3.96241852251603	5.04154194112061	1.80543289304337	2.79242832040254	0.00523140567817767	NA
184	Hpse	39.2855367183782	2.33692861875742	0.623851973915896	3.74596653768458	0.00017970054544457	0.0231415564690474
185	Kcnh4	144.075996464609	1.59729981031864	0.32703171317132	4.88423521630108	1.03831067352636e-06	0.000446598186897157
186	Pdzrn3	598.641587507153	1.1963973163695	0.229791595792085	5.20644504967884	1.92492661227961e-07	0.00010894071506233
187	Plekhs1	18.2785801066985	1.83963054938734	0.707128723182598	2.60154974487198	0.00928036049468928	0.286346388520499
188	H2-Q4	436.39639837252	1.01755039660497	0.333519853175428	3.05094400503272	0.00228123113890184	0.131528570705692
189	Card11	12.7344466762605	2.53549183893579	0.966332156916443	2.62383055431636	0.00869470292377938	0.276645452368869
190	Fut7	7.561675196046	2.32375635298572	1.0650343673954	2.18186043955425	0.0291198343030891	0.505953910993272
191	H2-Aa	454.272867895435	2.57039927306456	0.636354812410578	4.03925486683698	5.3621275215944e-05	0.0100380116244044
192	Alx1	3.051165588657	4.66144195822501	2.21564842996123	2.10387257075193	0.035389564237953	NA
193	Arhgap10	285.745921560527	1.10330604810687	0.301927033073512	3.65421418836069	0.00025797085054885	0.0299887627670464
194	Krt80	27.7544871622792	1.32415835012338	0.590283724453708	2.24325742904203	0.0248802188717257	0.465686672807078
195	Ovol2	87.4747108083272	1.96474888300437	0.447252712432537	4.39292781997544	1.11834265507672e-05	0.00312351651169869
196	Tap1	285.4380710682	1.0516064272167	0.387476269745372	2.71398924096116	0.00664783252342495	0.241909113788117
197	Ccn3	4325.74537871442	1.00443241464862	0.227429438577459	4.41645734576497	1.00331688105856e-05	0.00291505894685118
198	Icam1	103.636366451878	1.33079128253402	0.357416098340034	3.72336693482662	0.000196583490795775	0.0242972675462871
199	Dtl	177.856252661667	2.37376732638773	0.284551498810129	8.34213608543195	7.29604201394945e-17	2.24155256502853e-13
200	H2-DMb2	14.8317686971872	2.04600919479626	0.906744611181429	2.25643380679201	0.0240434764201578	0.457324648755227
201	Themis2	67.5912425854781	1.1700565013984	0.517068314155198	2.26286637445591	0.0236439277747286	0.455803540326636
202	Ano2	70.4390081535915	1.02003795067593	0.455696479106867	2.23841525542426	0.0251939881123041	0.468704072961257
203	Prdm1	24.8479349575335	1.22374281702357	0.610628915604667	2.00406955149147	0.0450626105391276	0.611815973645505
204	Slamf7	25.2417008531922	3.45051852909966	0.994459673549492	3.46974203265964	0.000520958458069968	0.0496705651217074
205	Satb2	816.239228893332	1.14157395125576	0.264940804634049	4.30878872294726	1.64151084082561e-05	0.00425329302925247
206	Fcrla	14.4563552613703	2.91248702015755	1.26424900328433	2.30372894310484	0.0212378640635024	0.434044142670653
207	C1s1	36.13481135713	1.09689974631903	0.547649635464197	2.00292244399886	0.0451856136362815	0.612059027899353
208	Ctss	51382.1566897277	5.20578303128044	0.30175394465904	17.2517480663347	1.08564409430351e-66	2.33478618920912e-62
209	Vill	152.17535633746	1.24254508828523	0.296882366915932	4.18531117625145	2.84775711760789e-05	0.00631380047126549
210	Tcfl5	12.7862817041904	3.0385045886681	1.1757733974589	2.58426036448433	0.00975880936832321	0.293528607377845
211	F13a1	86.8001995805037	1.2753496098503	0.456732211680001	2.79233559016819	0.00523290528766099	0.216164669708084
212	Gimap3	53.3452686021759	2.63516208088913	0.572115940210902	4.60599311376941	4.10501973890781e-06	0.00140131038896748
213	C130074G19Rik	665.336571368264	1.41143614242476	0.25630090375702	5.50694953367327	3.65104869216996e-08	2.5129906295846e-05
214	Cdsn	24.7225866597765	1.64020339311386	0.781073450929461	2.09993489237414	0.0357345688522065	0.554088073665821
215	Zc3h12d	6.51935109452359	4.00272153360408	1.54983187148855	2.58268113286354	0.00980358850689768	0.294360597146618
216	Saa3	3.21881627012388	4.74172894268235	1.99463519500405	2.37724118904496	0.0174426787162144	NA
217	Plcb2	128.675678147538	1.00412769358176	0.349101340025027	2.8763215102806	0.00402339670474857	0.186079934478113
218	Cuzd1	7.29936427925471	2.79870682834797	1.23539067503093	2.26544273395775	0.0234855244447789	0.453878990270476
219	Slc26a7	84.6527034067949	2.3269382062716	0.495241797653947	4.69859009739231	2.61963621165546e-06	0.000954879599455292
220	Cd79b	23.5999766583582	1.52765398759556	0.613724367692222	2.48915322254511	0.012804776735092	0.337888991981457
221	Mgl2	18.2642809298609	1.80782053432931	0.802852477279455	2.25174684701141	0.0243382743678515	0.459542518485527
222	H2-Ob	26.3998985871288	1.64548664745334	0.719831794836109	2.28593215700896	0.0222582278374194	0.440915400869677
223	Fmod	522.756622059178	1.3876459220054	0.281733426309944	4.92538617153225	8.4193911315892e-07	0.000377223803491578
224	BC006965	35.3944108736445	1.18592703185641	0.526641618439924	2.25186728570654	0.0243306600379359	0.459542518485527
225	Tmem273	19.5239557755709	1.90548765412539	0.704596240872358	2.70436818079843	0.00684344160701938	0.245291300658223
226	Grap2	10.7728619769288	2.31297534876332	0.911452522678225	2.5376805606581	0.0111589787946189	0.314116489472611
227	Gzmk	17.8289190289189	1.84772198678855	0.808143170514557	2.28637951071476	0.0222320659413392	0.440915400869677
228	Rgsl1	48.3150130950795	1.4076232793291	0.586693475199032	2.39924822557737	0.0164287735102977	0.386635908881283
229	Abra	12.2560550886375	2.47688506806213	0.912179024152783	2.71534973122477	0.00662058141133457	0.241909113788117
230	Mamstr	53.2415420560419	1.02738933870518	0.484013970362514	2.12264397644492	0.0337836969066176	0.537788962993535
231	Arl11	20.2607706392012	1.64255902509063	0.675403083973466	2.43196850009521	0.0150170132497421	0.366447416431351
232	Tmem221	10.2001125567651	1.95849029683166	0.927459465729142	2.11167212066993	0.0347145818820836	0.544637704315411
233	Gimap7	9.43852570158589	3.16883661619224	1.20190947717737	2.63650189666039	0.00837657319083201	0.271305094942821
234	Adgrd1	63.5172611458541	1.16862959292034	0.44545983341971	2.62342304568516	0.00870511079125855	0.276645452368869
235	Pcsk9	39.0465701944414	1.56916012172392	0.488337344377323	3.21327078461458	0.00131232500007708	0.0928383600383476
236	Palb2	37.016442514602	1.13858132293249	0.485790368428218	2.34377088746405	0.0190898940431825	0.410936344579455
237	Tlr1	36.575444109175	1.58015680063649	0.52451385539289	3.01261212528479	0.00259009733190671	0.143471680431004
238	Prss22	7.38772142479559	4.08647056357584	1.51137184254251	2.70381546655082	0.00685483454364325	0.245291300658223
239	Sowahb	287.901350550466	1.11683747442367	0.342372181066772	3.26205672126689	0.00110607009594492	0.0835811363818564
240	Npas4	643.68778363037	1.26577780713985	0.629905273292971	2.00947326654803	0.0444869670331903	0.607837810048151
241	Calhm6	12.2554979262529	1.837410570207	0.885508852501361	2.07497707675845	0.0379886593453271	0.564381386071402
242	Gsg1l	1098.14446999484	1.09355421410879	0.218398900578745	5.00714157081806	5.52442950063627e-07	0.000269383895571372
243	Hs3st2	554.464315189373	1.04967172726241	0.209797286982574	5.00326645000704	5.63669455068898e-07	0.000269383895571372
244	Foxc2	41.6078900191111	2.04596543200887	0.710910334797458	2.87795145444295	0.0040026672977328	0.185520178674658
245	Gprc5a	4.34687154735816	5.17473635933499	1.81784481889104	2.84663261987994	0.00441843207602895	NA
246	Neurl3	53.4190373667796	1.26626918866137	0.51176501279233	2.47431762040991	0.0133490958740425	0.345862290477555
247	Fam180a	62.7343178390428	1.57686386561028	0.544160546381549	2.89779160965601	0.00375800197778566	0.177625473701667
248	A4galt	59.2517248503126	1.04054310124013	0.380379804903755	2.735537186322	0.0062278549169703	0.235388836281833
249	Omd	65.6642452485918	1.85215578297012	0.621074661924854	2.9821789496771	0.00286204654374201	0.150860718063029
250	Fgfbp1	61.5932533433294	1.93446624998085	0.523818001685414	3.69301216024763	0.000221613421656226	0.0269266567578464
251	Cxcr6	33.890861868032	1.44473281716994	0.59446610849396	2.43030308461162	0.0150862013236491	0.366447416431351
252	Jaml	10.1829531222632	2.40987905163818	0.991677570059545	2.43010341707484	0.0150945151370993	0.366447416431351
253	Bnip5	163.172789366539	1.30498805905283	0.353722673793377	3.6892971690447	0.00022487442889661	0.0269506631841692
254	Ccr2	34.9779414232329	2.03047931859427	0.723150897820557	2.80782244025936	0.00498777194433176	0.212944379735691
255	Oxtr	209.792291878004	1.24137085009694	0.255421223655576	4.86009280016162	1.17330740582337e-06	0.000476097152257309
256	Hcar1	39.1176244761632	1.37664716261256	0.574255819504198	2.39727159195554	0.0165176755078241	0.387804726497015
257	Espnl	5.51756232432081	4.52514962313136	1.70599048803811	2.65250577588818	0.00798967609331024	0.263536770034862
258	Crh	115.6857024918	1.52818927208567	0.400971116141774	3.81122033624323	0.000138282440346604	0.0193110530006107
259	Tmc8	13.495099022069	2.22179551747554	0.83074637624474	2.67445706777418	0.00748503593053103	0.255270350222281
260	Otop2	12.1187731841334	2.45844518827322	1.07889205216617	2.27867577978466	0.0226863455374154	0.4432008253171
261	Cxcr3	17.0935277471004	1.9406930372705	0.814306621576987	2.38324604743132	0.017160720196321	0.395887970394873
262	Slc25a2	5.82930077302362	4.60243516899059	1.71845407651405	2.67824158462634	0.00740098163403125	0.254258004826639
263	Gpr183	51.9545997727218	1.22789071541681	0.562999261567019	2.18098104071961	0.0291848188224135	0.505953910993272
264	Samd3	35.983785849964	1.93463630333721	0.74543412954699	2.59531489994013	0.00945042906047011	0.289055707160832
265	Hspb3	23.3374508454226	1.50928736756828	0.755723228774145	1.99714301493218	0.0458096493140716	0.613438554264274
266	Kcnf1	2552.51812097643	1.05334220509866	0.229735288641728	4.58502571079248	4.53930574518625e-06	0.00152534858368712
267	Cd209f	16.3478840856943	2.30911181418915	0.786235113309212	2.93692277933283	0.00331486634843557	0.16487248174319
268	Igfn1	290.55442809822	3.18695558352699	0.305169884101383	10.44321785851	1.57383552437383e-25	1.69234533935918e-21
269	Lax1	20.1618543884225	2.82375844415859	0.950598159578762	2.97050695470511	0.00297308673629001	0.153690166217332
270	Myh7	126.53148660433	1.39310786778848	0.398028130794933	3.50002364156071	0.000465216896616352	0.0466515855496174
271	Slamf8	21.8546951718329	1.62343719598221	0.822418212717894	1.97398011240187	0.0483840043504851	0.620796423842848
272	A530021J07Rik	2.5982008622108	4.4268214764692	2.05967245428817	2.14928420645366	0.0316118776960843	NA
273	Lipg	61.4499482312518	1.92133435549117	0.496080021929876	3.87303312077897	0.000107489213453592	0.0166306692412443
274	Cd8a	19.8153272524341	3.478697989515	0.943407424322278	3.68737610053686	0.00022657835292718	0.0269506631841692
275	Kcnn4	24.853545159063	1.85756860663234	0.839700888505913	2.21217892235118	0.0269543046222786	0.485480823472683
276	Gimap4	71.0852981386507	1.88720712329563	0.439306135535424	4.29588155192851	1.74000476732245e-05	0.00435122587512054
277	D730045B01Rik	2.80347932534117	4.53958722941531	2.12330312725741	2.13798358375656	0.0325180756261442	NA
278	5330416C01Rik	23.299346912182	2.51184579537182	0.749023638411264	3.35349335663109	0.000797983294092475	0.0657544613034667
279	Sec14l3	49.1442955829485	1.26654797688046	0.456560282194511	2.77410897591145	0.00553531326235903	0.223763998158446
280	C1ra	62.612186170817	1.42665851913642	0.493517170720788	2.89079813991633	0.00384264852913396	0.180043571389009
281	Foxd2	8.8381190309687	2.15429002188016	1.0369557985536	2.0775138389554	0.0377541593059752	0.562673138254711
282	Fat2	10.8218861521879	2.35694863429917	1.03517868548476	2.27685197478292	0.022795066578482	0.444592345986772
283	H2-Q5	50.8593973823402	1.42123251762992	0.679278392664051	2.09226810830241	0.0364145388857071	0.55898006657817
284	Clca3a1	14.1632891823419	2.02847094133582	0.841917020067619	2.409347825244	0.0159810591086181	0.379766472033085
285	Ms4a4b	46.3083722227965	1.93267374303887	0.722355285368028	2.67551685740654	0.00746141207526688	0.255111491400142
286	Tmem154	26.3037983192661	2.25347354413232	0.738221945041972	3.05256916198041	0.00226891438904464	0.131170088308586
287	Zar1l	13.5820837422569	2.0179196801621	0.871551940625644	2.31531775227709	0.0205955489353578	0.426578679963839
288	Myh4	30.0204161216815	3.88976395534957	1.03796532466659	3.74748930712017	0.000178613448490962	0.0231401254412448
289	Sh3rf2	14.1464998363721	5.89611780718415	1.48023686822766	3.98322588346538	6.79860796672537e-05	0.0121842385776997
290	Gm10030	7.67405878565331	2.39907185057918	1.15445472483628	2.07809955554507	0.0377001905980128	0.562651144344805
291	Fcgr4	36.1487989799589	1.78546117897226	0.756811741103418	2.35918800145607	0.0183149745182558	0.405999883047047
292	Tmem40	14.9303637524453	1.93289871183487	0.809445496606741	2.38792941580098	0.0169435955948545	0.393934018230207
293	Trim5	41.115374371725	1.46857859893141	0.511905304056847	2.86884817815509	0.0041196949334987	0.18691594776334
294	H2-Q7	52.3199008679027	1.84270617195077	0.705481960689852	2.61198198483897	0.0090018997557378	0.281582814811037
295	H2-Eb1	495.453855718291	2.14298944517357	0.723161157794736	2.96336359063942	0.00304296900027427	0.155814503142615
296	Olfr464	7.23038813293313	3.15746347378304	1.34121332346086	2.35418439300583	0.0185634000433911	0.407288112616207
297	Gmfg	56.8099870269361	1.03030766526384	0.430278394651769	2.394514058968	0.0166424054138336	0.389457639640812
298	Myl4	173.979245824347	2.26799020313075	0.326919043562776	6.93746738768752	3.99191435394016e-12	6.6038546227567e-09
299	C1qtnf7	27.7755099672725	1.41973228007465	0.541461489717096	2.62203740623628	0.00874058369771133	0.276840932257702
300	Sphk1	99.6741165997764	1.04614378733619	0.348843435585974	2.99889199743408	0.00270963340070837	0.146784322205628
301	Otof	454.416735003813	1.62833812575922	0.339559398744899	4.7954441307706	1.62314804933279e-06	0.000612410911385106
302	Tlr12	23.1336427382832	1.47986875212792	0.707124598858186	2.09279772548927	0.036367214953242	0.55898006657817
303	Chia1	49.5033581128012	1.01210575418142	0.484387880854438	2.08945308952839	0.036666956508319	0.55964946909435
304	Stat4	10.1912420534372	2.30651267669917	1.01130149761262	2.28073693368809	0.0225640182537203	0.442353488208304
305	Msln	29.7854522401187	2.39762823170249	0.561320957634181	4.27140337287219	1.94246690740047e-05	0.00459062563852247
306	Gpr84	23.6954986215921	2.04581396462655	0.769892467969256	2.65727234612749	0.00787757750823909	0.261187327856978
307	BC023105	9.27401994583423	2.87683244790155	1.14112282685772	2.5210541584059	0.0117003842241168	0.323707334947186
308	Col23a1	395.708528119236	1.16576986216618	0.230440098757899	5.05888457976639	4.21716016124691e-07	0.000210916852157619
309	H2ac21	2.4838101270427	4.36125681605418	2.07564240632339	2.10116000847146	0.0356269226486305	NA
310	Tnfrsf11b	49.7990085387028	1.4312326371908	0.671108407283038	2.13264000518948	0.0329542689304739	0.533269004980265
311	Gm5089	5.33578470894573	5.46414612695969	2.10458957523924	2.59630010109622	0.00942337204214176	0.289055707160832
312	Ipcef1	1782.25798190647	1.684876769652	0.206060688437934	8.17660458394271	2.91954124271957e-16	7.84845674574088e-13
313	Gimap8	60.6953591431184	1.20033413157977	0.397914154528603	3.01656555294389	0.00255655932858729	0.142070710389143
314	Chrna10	3.42585436749644	4.82582260832493	2.23022359885664	2.16382904871017	0.030477471850781	NA
315	Serpina3f	7.8363516609122	2.56433039182123	1.29403091538595	1.9816608408126	0.0475172127731924	0.619631666808161
316	Lefty2	42.7064422241899	1.11266495667953	0.516037532666753	2.15617060047854	0.0310703462944043	0.518105885880286
317	Mei1	74.6026037200303	1.36554861020723	0.385345421449568	3.54370010436454	0.000394553769335063	0.0415944772711758
318	Cst7	100.053552356464	1.19612510911272	0.593212380656536	2.01635223423509	0.0437631564965878	0.602946887855374
319	Il2rb	28.1301524932828	2.3580571744214	0.692494086574515	3.40516579150264	0.000661238960636122	0.0575732999491515
320	Phf11d	63.1768182013933	1.26468258515176	0.584337311329904	2.1643022970302	0.0304411565629964	0.514150864407293
321	Gpr88	899.757390846037	2.16675618085093	0.25935755758284	8.35432057983835	6.58103942503436e-17	2.24155256502853e-13
322	Lyz2	841.015303950515	1.44386352831921	0.343518103161387	4.20316575758709	2.63207698217361e-05	0.00589640078944018
323	I830134H01Rik	4.21081206063271	4.09963082629733	1.80227239616332	2.27470100248144	0.0229238723203046	NA
324	Slc47a2	3.48163155568809	3.82016162091041	1.86759970799873	2.04549272767021	0.0408063054459945	NA
325	Sp140	36.1320623496326	1.95717088666399	0.54586398091704	3.5854552692339	0.000336490676917876	0.0363646658180695
326	Sp110	77.4177857859285	1.16324537792179	0.47818258316231	2.43263853365179	0.0149892562976186	0.366447416431351
327	Ifi214	6.11591227334717	4.65848678222299	1.63862664061113	2.84292142381232	0.00447020897373366	0.198232349850551
328	Etnk2	114.118530986053	1.09063150364611	0.399361848023841	2.73093563905235	0.00631548037751014	0.237256877552513
329	Runx3	9.10499945945176	2.32964142408558	1.14127893426541	2.0412550815941	0.0412254793124305	0.58482530217225
330	Cited4	113.905100303966	1.07077349762108	0.42005442549042	2.54913038083323	0.0107991918161472	0.309727589586692
331	Trabd2b	117.388003237493	1.03697853819409	0.326604300544393	3.17503026281535	0.00149820875236648	0.100063594498116
332	Treml2	22.9201359779039	2.47991941971304	0.897662734583081	2.76264049310773	0.00573358802474249	0.227725854976142
333	Naip5	56.040602543144	1.04920697798289	0.460457227634872	2.27861984786755	0.0226896730528284	0.4432008253171
334	Gm10334	2.91928983811193	4.60127960035147	2.26874806326265	2.02811395185697	0.0425486192932301	NA
335	Csf2rb	46.5215764943886	1.58007120659235	0.551480120852628	2.8651462615723	0.00416816673421668	0.187925773136402
336	Csf2rb2	55.259250784124	1.10790607932564	0.450821556923968	2.45752684695264	0.0139897353856046	0.35322451202933
337	Apol7e	3.53853731309798	3.83259061388411	1.87790638011046	2.04088481432108	0.0412622775703021	NA
338	Klf14	3.41488730168234	4.82460449543385	1.87583878949498	2.57197181466364	0.0101121123836554	NA
339	H2-Ab1	414.024586005411	2.28769615738461	0.744355942428017	3.07339006379443	0.00211641651711777	0.127494828059201
340	Gm4951	63.6724073982472	1.40762015295118	0.59398525831891	2.3697897098238	0.0177982050840678	0.401484772227383
341	Grxcr2	7.14397376934589	3.99618789204865	1.54797120340603	2.58156474956108	0.00983535395129745	0.294395890615939
342	Gm10575	10.9122966343277	1.8688792285268	0.897611047984803	2.08205907527827	0.0373370740474333	0.560909054499434
343	Gm14340	9.24865205290772	2.62887325252025	1.03135791811302	2.54894368516611	0.0108049746485638	0.309727589586692
344	C530025M09Rik	22.3008628514784	1.46349426429875	0.723670114645318	2.02232237407791	0.0431430586550742	0.600151759014248
345	Slc4a11	30.4579006994006	1.70616899705575	0.580857248090388	2.93732927094378	0.00331052399117786	0.16487248174319
346	AW112010	91.52887026566	1.17614237318296	0.408540269471678	2.87888969844746	0.00399077885826019	0.185520178674658
347	Rprm	823.712426038038	1.14674322969052	0.251265643400081	4.56386800110433	5.02196608001412e-06	0.00163640003813309
348	Dio3	115.36913256384	1.88492390356958	0.444018663800799	4.24514565994734	2.18451467180313e-05	0.00505163145503204
349	Trbv16	4.01549763974034	5.06083796929262	2.09036634384236	2.42102920581382	0.0154766337929891	NA
350	Trbc1	11.5799626232844	5.61250046693272	1.45711112388304	3.85179989016625	0.000117252823094089	0.0173906152652516
351	Trbc2	90.4121177555784	2.58490640973615	0.531675834089498	4.86180910246342	1.16317770221246e-06	0.000476097152257309
352	Igkv16-104	108.479481939003	4.96920231731064	2.12142905085709	2.34238440135578	0.0191609686715549	0.410936344579455
353	Igkv12-98	266.185936925476	5.70192950687275	2.49350571680471	2.28671202493952	0.0222126373544381	0.440915400869677
354	Igkv13-84	5.54805511953611	5.52505617360945	2.27364089099154	2.43004785650207	0.0150968293015055	0.366447416431351
355	Igkv4-74	5.51498902495801	5.51418001379212	2.09786718518543	2.62846954885027	0.00857700341809119	0.275309008223088
356	Igkv5-48	7.10161830243389	5.8857492189812	1.74470876113432	3.37348522005163	0.000742230310472221	0.0625976668902572
357	Igkv12-46	4.89238206829413	5.34583285415249	1.97081775347713	2.71249477264998	0.00667788346287838	NA
358	Igkv8-21	57.3818919357799	8.89522283438381	3.19874194807951	2.78085040267922	0.00542167144857111	0.220830428357898
359	Igkj3	3.24137410077782	4.75075427948585	2.2210330116017	2.1389840919383	0.0324369567597217	NA
360	Ighg2b	1338.92837544577	5.50907604810171	2.34304140684383	2.35124997450329	0.0187104593260101	0.408100545907883
361	Ighm	1917.08006846271	1.8364026687495	0.924482062069301	1.98641244010621	0.0469875464400717	0.617967892202671
362	Ighv14-4	26.1833715626679	7.76003833162393	1.51574806435866	5.11960959350284	3.06168806540282e-07	0.000160596740328178
363	Iglv1	34.1337575843042	8.14657915187124	1.31170278560428	6.21068983101858	5.27525068130846e-10	4.93258874574869e-07
364	F630028O10Rik	4.17333735710584	4.1085918504243	1.84550578730914	2.22626874360274	0.0259961857813121	NA
365	2310026L22Rik	21.4729639292618	2.70478404374179	0.753455734628601	3.58983802157276	0.000330883507028172	0.0359434558668448
366	Slfn1	29.4375728115109	2.19781545984362	0.757515686391449	2.90134646625376	0.0037156280929829	0.176322247485702
367	Tgtp2	108.551050076354	1.47658644680962	0.565363896006627	2.61174520912867	0.00900813617548561	0.281582814811037
368	Naip2	56.3539679426803	1.25653629560988	0.55556716568595	2.2617180661828	0.0237148278077984	0.456016645072605
369	Atp6ap1l	123.744575643812	2.24901151182277	0.390163730254568	5.76427621900009	8.20090102314286e-09	6.53216953347075e-06
370	Gm3985	35.884080893899	1.44452718886247	0.535007920795803	2.70001084603344	0.00693372155777628	0.247291236851636
371	Tlr5	8.78460506958316	2.11082427757863	1.0115888327121	2.08664252641012	0.0369204601197646	0.56022028642862
372	Clec7a	78.7677972521709	1.60206202147583	0.523106084016523	3.06259489313306	0.0021942689168988	0.128369656640218
373	Neu2	49.5744069054578	1.12858363107608	0.527638965232383	2.13893155252291	0.0324412122161387	0.529348034840879
374	Igkv13-85	5.29824954062811	5.4568287495343	1.98766821956407	2.74534185123263	0.00604478943616868	0.23485106513112
375	Gm12691	12.7189910567213	2.13465319307681	0.848656764457599	2.51533161871529	0.0118920467621307	0.326212190901
376	Gm5912	10.5677580698807	3.32179625948283	1.08178185263698	3.07067108898668	0.00213578283749895	0.128003453119957
377	Gm14407	5.05749846752517	3.46646275977138	1.53677689586212	2.25567079327199	0.0240912560075848	NA
378	Gm12250	39.9350097603897	1.8199580927615	0.664602840779905	2.73841455541448	0.00617362004619702	0.235388836281833
379	Gm15232	3.10951770456741	4.69145115301965	2.01307348160757	2.33049175595578	0.0197801752404188	NA
380	A830036E02Rik	721.498155345432	1.07644326741848	0.266941411420725	4.03250758917245	5.5184832284777e-05	0.0101436325052685
381	Gm12371	91.5239703306545	1.72380932249929	0.332737638428682	5.18068629277947	2.21071015672282e-07	0.00012190649392431
382	Smim43	542.708203603499	2.00364554984671	0.281033861627146	7.12955206979645	1.0069608081399e-12	1.80464159498806e-09
383	Gm12031	14.8406546760644	3.62817428071394	1.03748813851253	3.49707543251118	0.000470388803462636	0.0468045912167202
384	Myhas	6.08643652101805	3.89450461657013	1.54614221709786	2.51885277660951	0.0117737874232733	0.325041171148802
385	Foxd2os	10.6150307125125	2.38890086198472	0.921277780252466	2.59302993428331	0.00951344898270505	0.289055707160832
386	Gm12868	6.89143834112172	2.57632995657278	1.1909944115883	2.16317552081291	0.0305276822853946	0.514584170715976
387	Gm15535	51.3146090168671	1.06208654598781	0.44464591182163	2.3886119668494	0.0169121541283307	0.393934018230207
388	Gm15721	78.1901722893954	1.24737851221407	0.412271869727711	3.02562120728224	0.00248122933018102	0.138600825908761
389	3110099E03Rik	4.20734546720762	5.12741014550915	2.08257329939414	2.46205506764195	0.0138143454772787	NA
390	Gm12829	4.23270672435009	5.13255004311472	1.7548560219483	2.92476988363774	0.00344711025484243	NA
391	Gm15201	39.0698428932819	1.17740523548795	0.458996971980011	2.56516994090154	0.0103125282756095	0.302410222478892
392	Gm16045	3.18185563555858	3.70201663650005	1.8879077694247	1.96090968873345	0.0498895589067255	NA
393	Gm13391	5.97266603132287	2.55396104350766	1.2682264202501	2.01380526594297	0.0440299826447553	0.60459714847126
394	Gm14317	17.1050115132586	2.55009825870936	0.896862456157579	2.84335489929495	0.0044641330949299	0.198232349850551
395	Igf2os	9.39951014820864	3.79397427509839	1.22603461721807	3.09450828044896	0.00197139431676267	0.122534121896815
396	Chrna1os	18.364207650549	1.64156697264196	0.69349283677599	2.36710011349723	0.0179280824652683	0.401626397393814
397	Gm12108	3.79027659373258	4.97112573458119	1.83585080405055	2.70780486279881	0.00677298328363458	NA
398	Gm15559	58.5682602371776	1.17242296547597	0.393542405595111	2.97915281506459	0.00289046584349744	0.151615508366478
399	Gm12784	4.73576446146468	3.36624900512258	1.57830736989052	2.1328222051932	0.0329393139756103	NA
400	9130024F11Rik	335.128203098851	1.34739904336721	0.23735045552134	5.67683361048389	1.3721081824112e-08	1.01753650244604e-05
401	4933424M12Rik	4.44673995894601	4.18655071165459	1.82613186697768	2.29257853025887	0.0218722816119659	NA
402	Gm13601	28.8067925133106	2.3131781086641	0.661029904587518	3.4993547078744	0.000466385701346961	0.0466515855496174
403	Mdfic2	76.0316419568209	2.43936343199713	1.09489728850439	2.22793814324743	0.0258846401697101	0.475790659392979
404	Col6a5	24.7180422520284	1.37254489499513	0.659546702235349	2.08104276822744	0.0374299915907383	0.560909054499434
405	Vmn2r97	3.77773643737515	3.96455646932599	1.80798277812728	2.19280654511128	0.0283213201818348	NA
406	Phf11b	49.261655583725	1.27679509285805	0.545738352368625	2.33957369372425	0.0193057624088626	0.411158514126217
407	4930515G01Rik	2.49321173967517	4.37257384318565	2.14432683294245	2.03913590783435	0.0414364653516635	NA
408	Nlrp1c-ps	8.01079605714066	2.02530088819832	1.01997859110446	1.98563078270621	0.0470743358265812	0.618059014826896
409	Igkv1-110	22.2190263433684	4.54795205190694	1.32406164261143	3.43484918340892	0.000592883690882834	0.0526882506451497
410	Ighv1-53	12.7770446693235	3.80684667373601	1.3915239665603	2.73573920767325	0.00622403310794625	0.235388836281833
411	Igkv4-59	9.54596358296574	3.03015354423874	1.50112672115665	2.01858610704361	0.043530256211242	0.602033241208341
412	Ighv1-80	3.99700656556509	5.05027288935773	2.11027372412597	2.39318379962744	0.0167028714512934	NA
413	Ighv2-3	129.078334967911	10.0647337841075	3.20691998587001	3.13844243961608	0.00169848290253167	0.110355206349988
414	Ighv5-16	24.2160850682647	7.65086811018354	3.39410120822552	2.25416616677248	0.0241857163727413	0.457898548306432
415	Igkv1-117	16.6015469223351	7.10713796937448	1.64135381978083	4.3300462604239	1.49078020924576e-05	0.0039581134790172
416	Ighv1-81	77.1827421231569	9.3229216606371	2.1489058203943	4.33845056035376	1.43490754298429e-05	0.00385739020242753
417	Rpl29-ps2	15.2538026866733	2.06672408860225	0.752079753269769	2.74801186924245	0.00599578385462876	0.234020558217144
418	Igkv9-120	8.01052959007096	6.04989402630006	1.64082693590237	3.68710062830176	0.000226823678802875	0.0269506631841692
419	Igkv6-25	1595.02948507023	12.7301051131684	2.14305514194301	5.94016685059565	2.84732131311454e-09	2.44937968639365e-06
420	Igha	924.713804929541	3.8183393522909	1.19617399688876	3.19212703354392	0.0014122920477789	0.0973485666010673
421	Ighv1-52	14.5544615099512	6.91672362053211	1.6080937916084	4.3011941570983	1.69880126943721e-05	0.00432746108511459
422	Igkv3-2	41.4900399486797	8.42743394290479	2.87384007081967	2.93246448488038	0.00336283382246217	0.166013243974383
423	Ighv5-12	5.551482218694	5.53048865196485	2.05843246876115	2.68674767615443	0.00721514342691398	0.251953201336559
424	Ighv1-55	40.656559058213	8.39806651705242	3.02952933675704	2.7720697123343	0.00557011062443163	0.223964679344493
425	Igkv14-111	123.358937424051	5.53714541238987	1.7862089980862	3.09994262615548	0.0019355813197118	0.120976681539992
426	Igkv6-17	50.0098708969687	5.55721337128515	2.03008536230216	2.73742842270591	0.00619215934630154	0.235388836281833
427	Ighv1-75	9.23491002071364	6.25609152304153	1.7978930010708	3.47967955785771	0.000502013838730858	0.0485199177424882
428	Ighv1-85	21.8362932652292	5.86259701291594	2.23182271676621	2.62682020792876	0.00861868592568933	0.275823600473028
429	Ighv9-3	29.7981501187593	7.94983363553697	3.17976048234691	2.50013599441596	0.0124145639599403	0.333393538875658
430	Igkv9-124	8.53944183711018	6.14665294587945	1.75632375288232	3.49972659413853	0.000465735579583942	0.0466515855496174
431	Ighv2-9	235.08402807292	7.79874663235393	1.88882571389857	4.12888631013879	3.64524580143531e-05	0.00739572228355357
432	Ighv2-6	3.0965556676065	4.68823415405461	2.2122796048789	2.11918698871305	0.0340746674505159	NA
433	Gm16712	4.30730166736488	4.15841089909571	1.8096920446501	2.2978555447536	0.0215700121870876	NA
434	A830009L08Rik	50.3529192640329	2.39792263585618	0.613394412954829	3.90926716189827	9.25765364027467e-05	0.0149695563299058
435	Platr23	4.2450304927417	4.11071244493745	1.84305227150383	2.23038299482594	0.0257220275330074	NA
436	Gm26805	48.395502782279	1.26177560472052	0.557942543209435	2.26147946607987	0.0237295828240329	0.456016645072605
437	Hmgb1-ps8	4.19397905298497	4.08663153775312	1.77133803690514	2.30708732755111	0.0210499522721703	NA
438	9230116N13Rik	12.9738324464178	1.89692695384682	0.88612360265203	2.14070243493076	0.032298042039589	0.5282142145273
439	AU020206	209.402017193604	1.15099792338423	0.297077809542936	3.87439884909304	0.000106888228212136	0.0166306692412443
440	Mir155hg	6.85862359564981	3.93109127656992	1.44304182342345	2.72417002249031	0.00644633113044183	0.238836497937415
441	Ptges3l	18.9933009534567	2.07970736406668	0.805363821117365	2.58232032472142	0.00981384488766509	0.294360597146618
442	Gm16675	12.6586358072581	1.71627360703783	0.81326984399267	2.11033720199429	0.0348293213676577	0.545549443068352
443	Gm26740	6.63725229617704	3.02710958351373	1.33897349971598	2.26076885327144	0.0237735742701856	0.456087857497424
444	Gm26704	4.78401866649752	4.28068896613588	1.77141028514036	2.41654291049613	0.0156686792811362	NA
445	2810030D12Rik	3.16152730079447	4.71356231506902	2.31729886321153	2.03407613489118	0.0419439197494966	NA
446	Gm29540	3.20824830818259	3.71311746188391	1.82653661274069	2.03287327282886	0.042065327922431	NA
447	Ms4a14	7.5276709902809	3.55427898772062	1.47154419860448	2.41533960793789	0.0157205444810113	0.376907502350757
448	Gm29340	7.76868919085223	3.15499516073216	1.25822654109488	2.5074937284241	0.0121590739299008	0.330167984768242
449	Gm28077	2.99223730398114	4.63494228185956	2.04422187626301	2.26733816699613	0.023369575607338	NA
450	BE692007	20.2408559628603	2.01069702636453	0.891397462497213	2.25566833086067	0.0240914103359261	0.457563232799088
451	Gm28800	34.1827143680871	1.73963144699417	0.707375319808283	2.45927642409923	0.0139217379905058	0.353067095782804
452	Gm28707	6.00203896052399	2.67212365806484	1.25365828385051	2.1314609351582	0.0330511874428373	0.534033686811164
453	2600014E21Rik	66.5450039793628	1.15128477148114	0.443338863259504	2.59685055132928	0.00940828488960299	0.289049392622574
454	Gm29543	7.55028021482662	2.45964279998329	1.15083663165291	2.13726495345441	0.0325764476662219	0.52994635666397
455	Gm29100	36.115080566205	1.46310446821369	0.484646204989926	3.01891246263674	0.00253683819432887	0.14134000571823
456	1700108F19Rik	2.50576703540157	4.37885789422804	2.12198856924387	2.06356337526755	0.0390591331365752	NA
457	2310040G24Rik	31.6827138194427	1.28603111599845	0.511488660704051	2.51429056946885	0.011927211922937	0.326760024986858
458	Gm29291	2.71421155839069	4.49091745515698	2.03305344020466	2.20895199621752	0.0271779800036522	NA
459	Gm18864	2.62138336711177	4.44922813142926	2.12320087588447	2.09552858703293	0.0361240299560578	NA
460	Gm37144	17.5172277342547	2.45057898571421	0.718315427258571	3.41156390733075	0.000645913583251307	0.0566980306996025
461	4930568G15Rik	5.45898384763789	2.91398387225929	1.4480612609227	2.01233466490397	0.0441846706232171	0.605631310658321
462	Gm37116	9.70281938737912	2.13419356351426	0.998211122952459	2.1380182152267	0.0325152648868722	0.529818685020723
463	Gm9924	25.3921730654701	2.36005874834275	0.740199179998834	3.188410379415	0.0014305734785884	0.0976695658111814
464	Gm4081	6.80746277482225	3.26758314845042	1.29578817810379	2.52169544657529	0.0116790775106358	0.323672990906874
465	Gm43255	14.0371794788921	2.37250081776256	0.885563349995999	2.6790865021382	0.00738233198539795	0.254258004826639
466	Gbp10	29.3258968762983	2.44579946162438	0.783316486894039	3.12236433490928	0.00179404768894139	0.115864233028149
467	A530030E21Rik	3.65653621883463	4.92373498644066	2.26612336222122	2.17275681832894	0.0297986249007016	NA
468	Gm43719	19.6604772130414	2.34850640687779	0.691578764451352	3.39586252151759	0.000684127119718417	0.0593259590188076
469	Gbp5	202.769204824207	1.10028830410759	0.419942428170652	2.6200932087302	0.00879057367226739	0.277199526973288
470	Gm43684	31.9586638834112	2.38136763860492	0.747482994899517	3.18584858097681	0.00144330115408579	0.0982266918347123
471	Iglc1	9.33381053925087	2.95315626397649	1.22145612246361	2.41773421874551	0.0156174794176943	0.37611367565166
472	Gm30648	29.6702045291786	1.75137055671765	0.628651903940649	2.78591466237411	0.00533769218203826	0.218652205841742
473	Gm6598	29.0464684851459	1.38013392722885	0.59584409285735	2.31626686204182	0.0205437024959313	0.426049050990839
474	Gm43266	18.6953443908176	1.68187352444901	0.820738056847894	2.04922083290297	0.0404405258314866	0.580971241504309
475	Olfr316	33.9087198083469	1.48010592093955	0.583888174868108	2.53491333554389	0.0112475148265439	0.315370344015193
476	6430584L05Rik	71.0172093929953	1.03095265288689	0.473183725202856	2.17875763255576	0.0293496778555862	0.506493034173943
477	Gm45096	2.30902722173179	4.25816989172256	2.09990817351203	2.02778861734744	0.0425818265811606	NA
478	Gm30437	8.84629046128025	2.02390251190495	1.02592965628682	1.97274978796316	0.0485240764660944	0.620796423842848
479	Gm44812	19.6705773499083	1.66488712972437	0.654956004836413	2.54198315219692	0.011022548649552	0.311943110304318
480	Gm45714	5.34585166432599	2.92621477541072	1.4296330741138	2.04682923779209	0.0406748538608672	0.582074969466042
481	AU023762	50.6539763319978	1.90453489639382	0.536204434971222	3.55188202890571	0.00038248630520454	0.0407215370283606
482	Gm9908	4.01453644804783	4.01723493080948	1.78434553001287	2.25137724910293	0.0243616538433788	NA
483	Gm31518	21.0452559652658	1.47249797039629	0.707953114328149	2.07993713226857	0.0375312996105592	0.560909054499434
484	Gm39822	101.034436305428	1.07209928716235	0.364741766080453	2.93933787370508	0.00328914299592425	0.16487248174319
485	Gm39662	7.82027691530435	2.92512266524702	1.16157853561216	2.51823064525332	0.0117946057525251	0.325198450402314
486	Gm36251	53.5063738488038	2.72898009343463	0.500383992414379	5.45377177288817	4.93124851793375e-08	3.2136797159601e-05
487	Gm47144	3.18095717710538	4.72463291770444	2.22361037796055	2.12475754049942	0.0336068494079425	NA
488	Gm4657	5.69084236287742	3.07904224830453	1.34127249338928	2.29561275839189	0.0216980326279167	0.435866176952537
489	Gm6980	3.92790631843076	5.02653795293954	1.85410038050356	2.71103873651888	0.00670727899772176	NA
490	Gm47328	7.23817061497935	3.20069296886293	1.36854134366475	2.33876234991335	0.0193477362733996	0.411158514126217
491	Gm33858	16.6140562771295	3.26572311177385	1.06664188980226	3.06168653509311	0.0022009380819798	0.128369656640218
492	Gm48843	7.34082410449233	2.3190827557338	1.16284954572777	1.99431023923426	0.0461181609565548	0.615653115786261
493	Gm29674	76.8982304591952	1.7686696008092	0.475559804336525	3.71913182039585	0.000199908709377233	0.0245670668792387
494	Gm36283	17.4021031379876	1.90282048684324	0.850397397340622	2.2375662164463	0.0252493567095533	0.468964974500743
495	9430078K24Rik	4.63821053811152	3.37611389730294	1.59992180231226	2.11017431753456	0.0348433438241383	NA
496	Gm36543	4.79343827106956	5.31028045504852	2.00190493425257	2.6526137001761	0.00798712224334227	NA
497	Gm47415	8.36539473794056	5.12503815768916	1.48359659687622	3.4544688013441	0.000551378006863609	0.0506749376735418
498	Gm31218	24.0606985189843	2.53137993965464	0.825994289518633	3.06464581144968	0.00217927914317697	0.128369656640218
499	B930059L03Rik	61.7264726289607	1.04121806670996	0.4518160416197	2.30451770365951	0.0211935997224881	0.434044142670653
500	Gm4814	3.13130616061664	4.70357948323716	2.08679537102779	2.25397254974768	0.0241978949254111	NA
501	C730002L08Rik	174.066628475703	1.82281447531574	0.28648800899689	6.36262048697309	1.98340338829493e-10	2.13275366343354e-07
502	Gm31834	4.14464656200214	4.07397721243737	1.74142606632773	2.33944885241581	0.0193122157341741	NA
503	3110006O06Rik	11.7413292297255	2.12106942249535	0.899462449111465	2.35815227705242	0.0183661572807952	0.405999883047047
504	Gm47202	24.7540266705875	1.30198408188718	0.623445695373285	2.08836806725825	0.0367646456976577	0.55964946909435
505	Gm46409	33.1324250717173	1.12981589129149	0.533804111806385	2.11653650899805	0.0342992035291862	0.541187579676214
506	4930519K11Rik	20.2423532828423	1.3767995163365	0.668019115912607	2.06101814085904	0.0393013094358409	0.574584609603803
507	Gm30563	4.83328184530257	2.8206682958668	1.42253920471593	1.98284046338819	0.0473852526462393	NA
508	Gm49300	29.3655230937793	1.44992797338536	0.583565294815238	2.48460281354535	0.0129696050439902	0.340456830552428
509	4833415N18Rik	22.2367085599219	5.68040219058567	1.21981626322027	4.65676869694262	3.2121097562705e-06	0.00111418761965086
510	Gm41361	32.4564728992313	1.14799944904215	0.497863138354434	2.30585347779831	0.0211188208833125	0.433379162134082
511	Gm5470	2.77965179028085	4.52744755210437	2.05997034493349	2.19782171293856	0.0279618135039684	NA
512	Gm49544	8.40636828316544	2.24812180110623	1.02420161263766	2.19499927882028	0.028163649473929	0.495221872779477
513	6430553K19Rik	5.07345014924833	2.8396235623386	1.39820466586083	2.03090694207514	0.0422644354404639	NA
514	4930483P17Rik	27.1671101284459	1.22041417993308	0.525273954958226	2.32338605105624	0.0201584227814944	0.42035313823881
515	Gm17891	7.85543268835892	2.86068102350996	1.24452650302874	2.29860996656004	0.0215270970982227	0.434710289515651
516	E330032C10Rik	2.8589293990686	4.56995104935266	1.97473062223993	2.31421491006656	0.0206559365023014	NA
517	Gm49966	4.35016892923212	5.17245864704012	1.79560860952148	2.88061586451101	0.00396899041744057	NA
518	A830021F12Rik	8.13716931864789	2.56196357240136	1.1805392328591	2.17016385486541	0.02999443521109	0.51312759592722
519	Gm52988	10.5672834940192	2.64174967707213	1.0264818357042	2.57359612726105	0.0100647683610677	0.296917569784805
520	Gm29695	86.6365213491595	1.59704795543337	0.505611381142072	3.15864716459897	0.00158503260513935	0.103925948799167
521	Wnt3	121.024307147609	-1.71258828084507	0.621221219961739	-2.75680904936015	0.00583684259604569	0.230325021780842
522	Oprm1	32.1226535030091	-1.47921922813221	0.584545995130387	-2.53054377321028	0.0113885873516366	0.317669208280539
523	Dbh	6.91477202665701	-2.42256016215467	1.07757905182989	-2.24815075797994	0.0245665783927042	0.462229951805334
524	Plin4	128.252489048674	-1.47643757560968	0.455963025665391	-3.23806425631793	0.00120343701417604	0.0880310082546598
525	Dll3	45.378469573845	-1.00374912421512	0.489471652397401	-2.05067876617333	0.0402982401348848	0.580478199826411
526	Pax3	4.38323353719045	-5.97752403291078	2.50916005020171	-2.38228088815229	0.0172057678590452	NA
527	Irag1	128.949446301535	-1.31621198684749	0.486112874027394	-2.7076262678312	0.00677662868821615	0.245002325039014
528	Scube2	36.0357239452161	-1.64569098161158	0.686823703728175	-2.39608937880061	0.0165710489756318	0.388633565179865
529	Crlf1	422.703228815496	-1.22046149034144	0.408785312296849	-2.98558058136681	0.00283040554416624	0.149927836534086
530	Epn3	153.675206008991	-1.36105325265171	0.298830336107417	-4.55460202060096	5.24848483163864e-06	0.00165991051160618
531	Uckl1os	31.1726481566468	-1.43344500255982	0.602880835850847	-2.37765892912617	0.0174229330563538	0.39952096291749
532	Grid2ip	88.5344690926276	-1.77638179674333	0.68511372777566	-2.59282762076693	0.00951904685954393	0.289055707160832
533	Slc5a1	5.61527431468977	-3.06644970246828	1.20160538507055	-2.55196068573564	0.0107118605145728	0.308392600035345
534	Mogat1	5.64594499640063	-3.36856385728381	1.44906084277966	-2.32465315315681	0.0200905141499521	0.419889793303081
535	Amotl1	941.651342074293	-1.31799238960032	0.548599393972135	-2.4024678191082	0.0162848673415604	0.384437274475958
536	Snx31	13.9622742297561	-3.7356683271778	1.24197271568187	-3.00785055904135	0.00263102481649164	0.145084153085818
537	Wnt9b	34.961809826454	-3.45876434133139	0.789339098011499	-4.3818484983763	1.17676628735331e-05	0.00320348554124308
538	Sfrp5	54.0463805271059	-2.12199793342904	0.777886839460534	-2.72790054514954	0.0063738822063537	0.237980400572643
539	Lhx9	441.964939681745	-1.64986818155514	0.656671747437967	-2.51247017705904	0.0119889237931146	0.32803281818667
540	Myocd	5.32008541560325	-2.53394260605576	1.26520789960877	-2.00278753147155	0.0452000987462233	0.612059027899353
541	Rab37	222.224008842692	-1.84533054361561	0.895863494390465	-2.05983451180936	0.0394143640459635	0.57467478859152
542	Rcvrn	7.30834040580428	-2.86322192579179	1.1736829430255	-2.43951907353363	0.0147068262752876	0.364803928346406
543	Acox2	12.7523299751171	-1.82942131689973	0.844784550137346	-2.16554779156686	0.0303457596127215	0.514150864407293
544	Opn4	15.1805857545133	-1.75893372899815	0.747999642930613	-2.35151680301179	0.0186970451386902	0.408100545907883
545	Dnah12	58.6410493450722	-1.07760966821654	0.442757732604313	-2.43385849384948	0.014938834009595	0.366447416431351
546	Ribc2	14.0215647848325	-1.72233721284349	0.876457717622836	-1.96511158292368	0.049401324286928	0.62467577148296
547	Sncg	113.428314341664	-1.15916547628056	0.426844327509744	-2.71566330292652	0.00661431471760957	0.241909113788117
548	Tmem52	26.9093105696284	-2.06660744503195	0.749001926773443	-2.75914836953024	0.00579522169319672	0.229103010540237
549	Gabrr2	31.4687274949936	-1.82027839896191	0.641385982966104	-2.83803894582166	0.00453916437815382	0.200039485894623
550	Dnase1l2	106.205990705674	-1.061346226022	0.343826513445294	-3.08686556887903	0.00202279052322097	0.124647945536934
551	Gtf2a1l	10.6634800228127	-3.38182919377925	1.25802611708862	-2.68820269137625	0.00718377758681306	0.251953201336559
552	Tnfrsf25	311.108526953649	-1.42214053104413	0.330754276119447	-4.29968902512553	1.71037939288915e-05	0.00432746108511459
553	Gal	11.0789416728848	-2.10469281890893	1.00581856584407	-2.09251736881859	0.0363922596843391	0.55898006657817
554	Tcf7l2	698.971806270183	-3.13782805527426	1.16809132984004	-2.68628657290347	0.00722510907075568	0.251953201336559
555	Zfhx4	437.61814433151	-1.3333433387196	0.334957202280642	-3.98063791326531	6.87305748572358e-05	0.012215865643634
556	Vil1	17.1231222343835	-1.9298731782341	0.813427408609907	-2.37252047055081	0.0176671841180071	0.400967194513029
557	Rgs16	365.083170973019	-1.63481551622732	0.795245772133292	-2.05573619315427	0.0398079512745653	0.578061985219987
558	Kif26b	483.939458412724	-1.04878672530343	0.217893593217797	-4.81329767348921	1.48459898247214e-06	0.000580505194855378
559	Lcn2	54.9353983925064	-1.57985338533948	0.752516976480755	-2.09942557406196	0.0357794022492827	0.554374513525269
560	Vangl1	164.539334825378	-1.20572773270804	0.350223445462423	-3.44273848118889	0.000575855885489651	0.0515597568271273
561	Lef1	200.99961138702	-1.50983528251158	0.450228656524558	-3.35348552481403	0.000798005877439078	0.0657544613034667
562	Gabrr1	6.42236646879965	-3.36102637489017	1.67996605396736	-2.00065136253966	0.045429974309142	0.612059027899353
563	Cavin4	21.672820705396	-1.37095650169919	0.649248989294063	-2.11160359785826	0.0347204637132162	0.544637704315411
564	Epha8	203.837702070474	-1.0437011354801	0.455920718180235	-2.28921629103835	0.0220667885125455	0.440581764086902
565	Pla2g2c	4.20513518094204	-3.23935561631945	1.44031560269414	-2.24905958823204	0.0245087051869372	NA
566	Cda	36.0224582122439	-1.85543295240387	0.572862600985926	-3.2388795309915	0.00120000247113564	0.0880310082546598
567	Rhd	4.40451538853993	-3.78698787414445	1.46096349774366	-2.59211669558696	0.00953874097758425	NA
568	Draxin	19.4055930690877	-1.66702872862255	0.610641667867621	-2.72996229432535	0.00633415697809466	0.237321219461505
569	Lhx5	23.7152649172708	-2.60931768908927	1.06604675418845	-2.44765783380268	0.0143788132731377	0.358736378482715
570	Epha1	19.0210094699082	-1.35277385001655	0.681039593894833	-1.98633656859816	0.0469959647411703	0.617967892202671
571	Ret	166.04812203035	-1.01027249703104	0.463308592517183	-2.18056067456503	0.02921592648071	0.505953910993272
572	Slc17a6	2421.8412793425	-2.02725287015047	0.911491541849567	-2.22410497198563	0.0261413824616102	0.479280964381405
573	Ern2	4.54625940115716	-3.45811091750103	1.69059426563565	-2.04550020533803	0.040805568984477	NA
574	Stk33	45.3808856115442	-1.3612469195101	0.508658531078922	-2.67615076979589	0.00744731346529126	0.255034909848016
575	Igsf1	242.446104852928	-1.41566488308549	0.471639625320243	-3.00158173123019	0.00268580929422694	0.145861148185971
576	Adgrg2	56.903980245932	-1.18772967037464	0.534586150869528	-2.22177411151176	0.0262985751263474	0.481072791527033
577	Irx3	25.0933008907696	-2.55053841987826	0.965694552105729	-2.64114404944786	0.00826265800805607	0.269506714519913
578	Crnde	38.4077216284139	-1.06404431103372	0.491282466395557	-2.16585036881207	0.0303226229379864	0.514150864407293
579	Irx5	22.816886573036	-5.06627488953192	1.18375449109618	-4.27983583389866	1.87031220339696e-05	0.00457078798252897
580	Agt	966.752426070435	-1.27697480340533	0.597403314492985	-2.13754221382099	0.0325539160692182	0.52994635666397
581	Chrna3	86.3201362932708	-2.23204178530497	0.588799517420349	-3.79083494341843	0.000150141709972497	0.0203078466331354
582	Hcn4	163.700327453992	-1.31206674404151	0.533649774482856	-2.4586663515655	0.0139454152823879	0.35322451202933
583	Gab3	29.7302376877615	-1.1616674520428	0.528495946203786	-2.19806312685484	0.027944607710249	0.49392547443865
584	Vav3	375.318015256238	-1.35296186985388	0.400997410615515	-3.37399153719505	0.000740866453529567	0.0625976668902572
585	Fancd2os	6.71677961820796	-3.27334510961199	1.42344021469906	-2.29960139934929	0.0214708127488115	0.434710289515651
586	Gbx2	40.5363647068988	-7.14275808712983	2.43596894039063	-2.93220408876988	0.00336565490434441	0.166013243974383
587	Amh	36.822430300743	-1.17788005488326	0.537617934667687	-2.19092403532136	0.0284572900962895	0.497408593329178
588	Fbxl21	97.4221425582553	-1.17388944499422	0.428503315648745	-2.73951076251761	0.00615307002111116	0.235388836281833
589	Igfbpl1	64.8503437968331	-1.13698415780344	0.481074125038423	-2.36342820914059	0.0181067344433497	0.403526871439045
590	Kcnh8	17.337830337621	-1.86338844768686	0.787031430577232	-2.36761630513307	0.0179030920006538	0.401484772227383
591	Ky	109.003093474999	-1.21807774748867	0.353885257381887	-3.44201325734857	0.000577401951157035	0.0515597568271273
592	Tm6sf2	51.5408311267798	-1.26625691623031	0.476526940942643	-2.65726196660668	0.00787782007191785	0.261187327856978
593	Greb1	16.633997959738	-1.95559867476222	0.81109052284683	-2.4110732645455	0.0159056529634095	0.379231676974594
594	C1ql2	1408.23309711468	-1.33030047264554	0.318902027787363	-4.17150208129928	3.02598292631071e-05	0.00650767888132381
595	Pkd2l1	43.3686867649292	-2.50674045004353	0.703932634485492	-3.56105162232707	0.000369372447102098	0.0395210141660583
596	Ccdc33	26.3464606598426	-1.496198922678	0.743051834123548	-2.01358620484776	0.0440529959850491	0.60459714847126
597	Gnpnat1	8.89340020184543	-2.1671306841798	1.08330525455029	-2.00048017405716	0.0454484386645845	0.612059027899353
598	Cntnap5c	220.155091572141	-1.31642427516742	0.357012776044154	-3.68733099625715	0.000226618504152866	0.0269506631841692
599	Pakap	9.92140509601879	-2.21767519204878	1.02915812501226	-2.15484398184424	0.0311740452119915	0.518105885880286
600	Zfhx3	220.757525142298	-1.55602666064455	0.439044425775683	-3.54412120799719	0.000393924102022909	0.0415944772711758
601	En2	48.022039778397	-1.61454717866444	0.603245541550746	-2.67643449881779	0.00744101089728585	0.255034909848016
602	Nexn	143.19475645524	-1.40287599656305	0.540958824174385	-2.59331382329169	0.00950559891767116	0.289055707160832
603	Zfp750	15.2688311122799	-1.67464207778917	0.828231126729302	-2.02195018243562	0.0431814987091291	0.600298197309974
604	Nxph4	95.9914340324218	-1.04168191521246	0.500812207916204	-2.07998506974645	0.0375269023261328	0.560909054499434
605	Plekhg1	895.076399210742	-1.35137167819787	0.358408834341887	-3.77047535862019	0.000162936891004661	0.0217647253288586
606	Cacna2d4	78.7018788302428	-1.03458235471249	0.520219152528785	-1.98874330113259	0.0467295438982527	0.617299596481967
607	Bbox1	108.885472869357	-1.18536357341806	0.427556560852064	-2.77241348151876	0.00556423085586824	0.223964679344493
608	Dao	6.80849264833523	-2.58550672677059	1.31156494925701	-1.97131429002831	0.0486879378376424	0.621414119368746
609	Inka1	109.408024044065	-1.18976866094534	0.519432306674734	-2.29051725442709	0.0219913495138452	0.440581764086902
610	Clspn	37.9189933073424	-1.4425890000718	0.635593169753434	-2.26967354075158	0.0232273979464083	0.451288860034904
611	Gucy2c	12.6632412595025	-1.90033486204338	0.964767591082898	-1.96973331153295	0.048868943109672	0.622049236869068
612	Gpr151	53.6853867273195	-2.442517265207	0.643837186787309	-3.7936877759344	0.000148426290364664	0.0203078466331354
613	Onecut1	6.42608086594204	-2.58139574451917	1.17468650577876	-2.197518854452	0.0279834114232271	0.49392547443865
614	Hpdl	86.2508413854214	-1.17219759793028	0.428010946259947	-2.73870939090039	0.00616808685147362	0.235388836281833
615	Efcab9	10.3883149612729	-2.28018453492711	0.881826352869899	-2.58575231677559	0.00971667258435372	0.293058704499473
616	Plekhd1os	3.05361872754674	-4.67452451197937	2.19872626924293	-2.12601476471599	0.0335020301727253	NA
617	Il20rb	66.4431533926043	-1.05299855469098	0.491810047022943	-2.14106759523328	0.0322685874192457	0.528134125599922
618	Lingo4	12.3193729205891	-1.9676557653619	0.83077046799592	-2.36847100512432	0.0178617803759067	0.401484772227383
619	Cnpy1	11.5974219557225	-2.89336040724142	1.27489708755129	-2.26948546317471	0.0232388202467654	0.451288860034904
620	Erich5	30.8089473122215	-1.77045797450214	0.552454772475274	-3.20471115955718	0.00135198079811547	0.0951205974298631
621	Gm4779	21.4266370232422	-1.61694994405545	0.629068661746323	-2.57038705372276	0.0101584946057871	0.298454351082047
622	Kcng4	242.653212379209	-1.21884662408951	0.381564699679185	-3.19433801165124	0.00140151914663058	0.0969166262618558
623	Slitrk6	131.261144920507	-3.54156314071426	1.08412452112505	-3.26674941088777	0.00108789931256071	0.0826726594202493
624	Onecut2	222.693983710162	-1.40741151402317	0.33915609082046	-4.14974565433419	3.32844911448927e-05	0.00688284871694291
625	Tafa4	42.0038945604611	-2.49985125468148	0.874390883433668	-2.85896308166521	0.00425028246453309	0.190623722827297
626	Depp1	24.3177014477684	-1.39705472248561	0.691283978289409	-2.02095631659603	0.0432842873019112	0.600792734864279
627	Nhlh2	62.2728212914117	-2.3166453982112	0.590054455243677	-3.92615525164451	8.63144557346392e-05	0.014389757248288
628	Speer4b	42.2651555413567	-1.9284105509621	0.929392265704132	-2.07491564339744	0.0379943536157236	0.564381386071402
629	Apoo-ps	58.2432466588229	-1.84817486970148	0.55412920886515	-3.33527783797306	0.000852142129258879	0.06884023613323
630	Vwa3b	203.702747225652	-1.32707896047841	0.38815754012506	-3.41891841145438	0.000628705748268441	0.0554137123863159
631	Synpo2	444.071144994386	-1.92606222299856	0.775298890625966	-2.48428347607138	0.0129812424929318	0.340456830552428
632	Zeb2os	32.8727027007851	-1.27855701165605	0.583650632334932	-2.1906204513839	0.0284792699279022	0.497408593329178
633	Adamts19	21.6670802138523	-2.06684201881639	0.778926559035172	-2.65344915363589	0.00796737733623806	0.26320494161772
634	Dsp	563.771790504203	-1.34586371045922	0.370278342134435	-3.63473516355591	0.000278266336539854	0.0316513759940598
635	Ano5	71.7380941318945	-1.48980922174839	0.503439465859613	-2.95926188306388	0.00308376916744746	0.157528597898159
636	Cldn17	2.49124553547801	-4.36608039665367	1.99869689980598	-2.18446348572287	0.0289282075904446	NA
637	1810010K12Rik	9.7194220425984	-2.45282108794541	0.965113182160905	-2.54148542708069	0.0110382547633956	0.311943110304318
638	Dnah9	421.052636989294	-1.09291682284354	0.339903972432752	-3.21536937335962	0.00130276771263608	0.0928383600383476
639	Mab21l1	96.8742157877788	-1.31408158624532	0.573817522367238	-2.29006876754857	0.0220173305545811	0.440581764086902
640	Capn11	19.0097027952229	-2.99543369099978	0.791241027466077	-3.78574111682827	0.00015325115603371	0.020598871010381
641	Gckr	17.4188181169298	-2.794881959704	0.930637122684888	-3.00319199780121	0.00267163824512991	0.145458866075351
642	Patj	516.640518236867	-1.75518604929099	0.870481607228448	-2.01633904118822	0.0437645351037961	0.602946887855374
643	Gm10109	9.6088091151446	-1.9189072098304	0.948781438448368	-2.02249657515283	0.0431250770580967	0.600151759014248
644	Dgkk	60.5177314059611	-1.68831038110751	0.826283710915706	-2.04325748989592	0.0410269553729436	0.583029862207353
645	Klk1	4.03939626327682	-5.84864797909501	1.99682817408144	-2.92896907956812	0.00340088251412753	NA
646	Scgb3a1	3.83299298273663	-4.99658876160708	2.07856332205264	-2.40386651135208	0.0162226958977179	NA
647	Plekhd1	156.501050030841	-1.60408231723277	0.44779669535228	-3.58216649180684	0.000340756499128354	0.0366415463512719
648	Cyp2b19	3.10999800568431	-5.46924660565381	2.11592526686018	-2.58480140641716	0.00974351009161338	NA
649	Zic3	118.605942815436	-1.08315764909109	0.50242364821853	-2.1558651805736	0.031094194039239	0.518105885880286
650	Agtr2	29.1302558541134	-1.55437030530892	0.756948292478403	-2.05346959726879	0.0400270554236661	0.57962867457348
651	Gm4950	46.1386631082273	-1.35906054362792	0.641775032013167	-2.1176587991663	0.0342039745535645	0.540804611208688
652	Mir540	10.9286331301582	-2.86545345632311	1.42019458729673	-2.01764848419636	0.0436278835765915	0.602946887855374
653	Uprt	102.147031707129	-1.00112161241036	0.437554338503562	-2.28799379714575	0.0221378823467371	0.440830831249007
654	Trim40	6.719655015973	-5.84385985872614	1.79969283147563	-3.24714293268288	0.00116569831871391	0.0867457025683785
655	Gm10629	6.99766030070888	-2.71468377301134	1.23944250391679	-2.19024582780775	0.0285064132682421	0.497408593329178
656	G430095P16Rik	8.50449423182561	-2.65458125589987	0.975524016684594	-2.72118493291606	0.0065048359851979	0.238836497937415
657	D930028M14Rik	8.44370063434799	-1.84077978386975	0.899442976665506	-2.04657752812085	0.040699583132095	0.582074969466042
658	Gm5535	30.448721012771	-1.14740645172299	0.539311107643423	-2.12754092296875	0.0333751648717308	0.535129662471011
659	Gm22543	9.88889276493035	-2.26213174645801	1.15280190632745	-1.96229008127218	0.0497287213316809	0.626150984168108
660	Airn	39.9135146056891	-1.24916159010913	0.609350757715729	-2.04998775219688	0.0403656260164877	0.580614809333932
661	Ackr4	13.7057031425394	-1.70309954208436	0.836250242916652	-2.0365907890733	0.0416910665969326	0.587888960014484
662	Gm12341	3.53055527751976	-4.86992318146875	2.19143918974002	-2.22224883276203	0.0262664939650167	NA
663	Akirin1-ps	2.98372913048646	-4.62135199598987	2.02092099769892	-2.28675539580809	0.0222101043120601	NA
664	Gm14567	4.37295946492018	-2.90556214645268	1.42916650135131	-2.03304663501796	0.0420478116807118	NA
665	Gm13607	3.83899072917385	-4.21106751636925	2.0059834489328	-2.09925337051489	0.0357945715353785	NA
666	Gm14021	16.5114219666336	-2.76186985585802	1.06523323206874	-2.59273722665818	0.00952154895208328	0.289055707160832
667	Gm16210	2.38238552888341	-4.28897953432547	2.05862309618766	-2.08342145887131	0.0372128239459143	NA
668	Gm15901	2.93682394882036	-5.38815548878233	2.51005765664497	-2.14662618387194	0.0318230536489757	NA
669	Mdk-ps1	3.20871360593959	-5.51525454627824	2.01573950752788	-2.7360948801575	0.00621730968114457	NA
670	Rpl23a-ps2	10.0430314054095	-2.43641065106158	1.19661725574083	-2.03608182931742	0.0417421390282766	0.587888960014484
671	Gm12403	5.78822423722224	-3.69771967054675	1.42448207710596	-2.59583446501425	0.00943615138999792	0.289055707160832
672	Gm2420	21.3475117369873	-1.37929259392233	0.658084555148695	-2.09592001989878	0.0360892864557725	0.55717763040306
673	Gm11955	8.02597705518876	-2.81065617749784	1.3104281836155	-2.14483800992679	0.0319658009936986	0.525176864912515
674	Gm11628	6.40072519506336	-3.04151153062116	1.17510219895187	-2.58829532727795	0.00964522472465234	0.292072622587639
675	Gm15957	4.88266296067614	-4.00632460650437	1.83169589427886	-2.18722148093347	0.0287263594801022	NA
676	Gm8172	12.692164539463	-1.8555297341134	0.90079216562173	-2.05988662527133	0.0394093806121745	0.57467478859152
677	Gm13156	2.57051672929687	-4.40590294996562	2.13155553144284	-2.06698952242792	0.0387351412508808	NA
678	Gm5466	11.5219865020396	-1.68851492119438	0.809271488265836	-2.08646288134116	0.0369367141456356	0.56022028642862
679	Gm7645	5.03478271279055	-2.88331693184088	1.3768801234957	-2.09409438239298	0.0362515734041839	NA
680	Gm12941	20.6249760091047	-1.54054511627759	0.615592868004452	-2.50253892848292	0.0123306064227345	0.332308297903919
681	Esrp2	5.92924413611226	-3.82908067325385	1.46719919994851	-2.60978923201992	0.00905980228176156	0.282786803877452
682	Gm11749	10.4962731552868	-3.14818126164296	1.51227409757698	-2.08175308079871	0.0373650294161107	0.560909054499434
683	C030037F17Rik	4.36589620908492	-3.29787495195147	1.67625165687739	-1.96741040548465	0.0491359157014378	NA
684	Dbhos	2.90664251664369	-5.38748151851302	2.41597832048136	-2.22993785699187	0.0257515687032309	NA
685	Gm11750	20.9725399277047	-3.15568929398134	1.11112622509013	-2.84008173214107	0.00451019764414164	0.199505879188746
686	Gm15893	34.9686498237433	-1.69998791609137	0.636178115932561	-2.67218861120269	0.00753582785719309	0.255623838953935
687	Gm16151	5.33754137411559	-4.70817603480554	1.71311390757357	-2.74831464153725	0.00599024942200477	0.234020558217144
688	F730035M05Rik	2.54807929392498	-5.17473757634859	2.56813780477778	-2.01497659772053	0.0439071011958058	NA
689	Gm11525	8.82481780328097	-2.57297323266963	1.10889566437046	-2.32030236508351	0.0203245262716326	0.422726558992003
690	Gm14218	3.70627957157605	-4.94307142958476	2.16866074887425	-2.27931982083906	0.0226480606319215	NA
691	Gm15418	11.9590370440799	-2.49400332378557	0.779945300215826	-3.19766440427994	0.00138545411862263	0.0961147621777363
692	Gm15410	2.47197225032081	-4.34429095925802	2.05059490261695	-2.1185515255665	0.0341283860520779	NA
693	Gm12224	16.843815672906	-1.60768601110664	0.742272530678081	-2.16589722057744	0.0303190417567881	0.514150864407293
694	Ubap1l	109.693969074953	-1.70740287503741	0.448287622421787	-3.80872187773888	0.000139686968576746	0.0193813415884613
695	Tmcc3os	13.7209981853155	-2.59922250027418	1.05096666088861	-2.47317312432776	0.013391925093159	0.345862290477555
696	Gm2639	28.6582905270026	-2.12316691081804	1.01605474052203	-2.0896186259878	0.0366520720132784	0.55964946909435
697	Gm12762	2.22685153536716	-4.9971417654251	2.3066663123	-2.16639127158467	0.0302813003806528	NA
698	Rab11fip4os2	6.35587871400032	-3.20627718861082	1.46134609976262	-2.19405737568372	0.0282312850380191	0.495221872779477
699	4932702P03Rik	19.7884914154785	-1.48817193421101	0.724480895634316	-2.05412170725088	0.0399639135823178	0.579544116993477
700	Gm12207	15.3214105294162	-2.0033488905601	0.781374594561101	-2.56387769004107	0.0103510013513515	0.302457384595334
701	Gm16364.1	23.675661953299	-1.50171803312886	0.71461585991811	-2.10143395544138	0.0356028898693449	0.553500034850024
702	Gm13570	5.12667186712977	-2.85626446747231	1.3861592966469	-2.06056004846021	0.0393450315376882	NA
703	Lhx1os	17.50923901295	-3.06585525006596	1.36116142292306	-2.25238182513438	0.0242981532680652	0.459542518485527
704	Gm15990	13.1939143627643	-2.93637607053036	1.09631264399318	-2.67841120561648	0.00739723424629465	0.254258004826639
705	Gm15558	3.73234105831136	-4.16016766349597	1.81614726238771	-2.29065547142172	0.0219833479213583	NA
706	Gm13112	17.9457608225173	-2.8210625445575	1.08469921478387	-2.60077863624122	0.00930124506192984	0.286579622208973
707	Ccdc201	5.49758485689698	-3.10641090823553	1.37729772140027	-2.25543893667181	0.0241057910704625	0.457563232799088
708	Gm25862	3.01128240542904	-5.42305640887598	2.4954144351956	-2.17320871931676	0.0297646118353941	NA
709	Pitpnm2os2	32.7635999330169	-2.44459859721653	0.983466408004819	-2.48569608206135	0.0129298334816447	0.340169068897532
710	9230117E06Rik	9.64524376044741	-3.25037116403533	1.34740436158237	-2.41232050059431	0.0158513405258186	0.378776588164729
711	Tbc1d22bos	8.13459428123968	-2.62248921848393	1.11629971373819	-2.34926981186972	0.0188102707716138	0.408576214651086
712	Gm7568	4.90328243199291	-3.23770016433503	1.49904808399745	-2.15983743209969	0.0307852567623045	NA
713	Gpx2-ps1	3.70448194243762	-3.02628003124459	1.50056786059483	-2.01675652978797	0.0437209274176757	NA
714	Abhd12b	79.1636710929763	-3.43258221501985	1.38790162938643	-2.47321722400264	0.0133902725525393	0.345862290477555
715	BC035947	48.2252785850115	-2.17022698285225	0.704718047232887	-3.07956776667457	0.00207301203854145	0.126295175356579
716	Gm17024	25.808754881238	-1.30611444514815	0.660247918295122	-1.97821819494829	0.0479040969809501	0.619886104916803
717	Gm5067	35.8547650307685	-1.40539718525363	0.507404186694796	-2.76977845691087	0.00560944328112462	0.224611868745478
718	Gm17141	2.73547728315216	-4.4990326328723	2.27493665603221	-1.97765182645534	0.0479679983091639	NA
719	Gm6611	9.99753284353691	-2.66625085741644	1.09490763379368	-2.43513770031752	0.0148861235606154	0.366447416431351
720	D130058E05Rik	16.4065414034966	-4.42309038536587	1.3506177271835	-3.27486474991671	0.00105712571690007	0.0811948059559036
721	Gm20778	5.09908408014256	-2.88772928507849	1.4418887227112	-2.00274073830653	0.0452051236871773	NA
722	Gm21846	13.5817458883739	-2.29288643753538	0.81851763853466	-2.80126698508317	0.00509023868361639	0.214886628214525
723	Gm2004	26.2930285760057	-2.58972845331224	0.743049815909579	-3.48526895217935	0.000491642606166127	0.0478428320733427
724	Gm21844	19.4647495936958	-1.6591394770391	0.833205134890465	-1.99127370627308	0.0464508045197102	0.616695308706896
725	1110020A21Rik	25.4685042250369	-1.12689329177821	0.545726560221913	-2.06494126164571	0.0389285583575215	0.57107610916566
726	2310002F09Rik	100.238763882003	-1.01045012221524	0.376047980565875	-2.68702446080078	0.0072091673157553	0.251953201336559
727	Gm26852	23.6573636391381	-1.32779619113102	0.63483173270599	-2.09157186499051	0.0364768315260075	0.559536903565133
728	Gm26671	8.99218398095977	-1.92864633037595	0.977291899937673	-1.97345985421443	0.0484431941129981	0.620796423842848
729	Gm26666	16.5563953106418	-2.04674822697758	0.84401839268164	-2.42500429460381	0.0153082056626856	0.370324264321391
730	4732463B04Rik	24.8897876596031	-1.50142810938549	0.5893281593147	-2.54769449864982	0.0108437386391858	0.309974530330337
731	Gm26811	31.0660883640089	-1.73911885390008	0.739585162582866	-2.35147883149322	0.0186989535555375	0.408100545907883
732	Gm26542	11.23488295197	-2.21765010732337	1.10821861573202	-2.0010944373629	0.0453822137035903	0.612059027899353
733	Gm26691	37.2590411837403	-1.59760759423381	0.4615277663955	-3.46156333498851	0.000537047739184776	0.0500103069764428
734	Tunar	571.344032664813	-1.03175013340676	0.308117390665032	-3.34856182956718	0.000812321532981906	0.0666785759095758
735	A330074K22Rik	66.3928270347672	-1.24981296691813	0.637564932372064	-1.96029126361795	0.0499617565706108	0.62798219567946
736	Gm26956	3.66520713743185	-4.93408422850191	2.22315854139766	-2.21940277160798	0.0264593352742535	NA
737	Gm5914	12.1603969435348	-2.18598234808567	0.957756211079349	-2.28239955303674	0.0224657617085729	0.442353488208304
738	Mir7220	26.9021474526876	-1.53016434151856	0.744623604458402	-2.05495008801328	0.0398838258435113	0.578772981505097
739	Mir7687	2.55346750548416	-5.17953111934464	2.22873795856266	-2.32397492017634	0.0201268382603525	NA
740	Gm27206	16.2921850445262	-1.92692564234516	0.949351384520541	-2.02972858497313	0.0423841356278995	0.593330692204782
741	Mir7236	2.32474236277233	-4.23651375862279	2.1001302468038	-2.01726238887819	0.0436681383956334	NA
742	Gm17087	15.0143163664528	-2.87580421862621	1.15165180279857	-2.49711259222437	0.0125209194320949	0.334658677939403
743	Mir6352	3.52359665618699	-4.87942187735068	2.16675094078637	-2.25195327506346	0.0243252249145361	NA
744	1700001D01Rik	10.6319093254079	-3.08772394687547	1.36065574338538	-2.26929108401296	0.0232506303784373	0.451288860034904
745	Gm28118	3.64123773095974	-4.92550980633872	2.45802735895074	-2.00384661643525	0.0450864934972137	NA
746	Gm29325	14.274785881074	-2.02976936220691	0.882906060268403	-2.29896412942263	0.0215069762883831	0.434710289515651
747	Ppnr	9.90711671921717	-2.69170845898678	1.16268813436958	-2.31507347449301	0.0206089113960024	0.426578679963839
748	Gm10421	31.3453840984845	-1.27371944215782	0.64591301830026	-1.97196744154446	0.0486133234031701	0.621189209288729
749	B230110G15Rik	18.7748474184157	-1.85331704548418	0.765178185054084	-2.42207250766459	0.0154322710315373	0.372487565436858
750	Gm29481	2.68437869813755	-5.26279736056262	2.44944130820725	-2.14857050990721	0.0316684614661315	NA
751	Itpa-ps2	3.99389708405537	-3.64899481071202	1.79944521589575	-2.02784434806791	0.0425761365237761	NA
752	Gm28609	6.33481944669123	-4.95699613550681	1.75961020380577	-2.81709899430315	0.00484595867243506	0.208852078575929
753	Gm19461	30.1487445181688	-1.92114367920984	0.744684590627223	-2.57980855705867	0.00988551009267718	0.294494971780052
754	Gm38057	29.4357321637565	-1.22645928407247	0.588593195482901	-2.08371298459583	0.0371862824145865	0.560909054499434
755	Gm36940	13.1407683076546	-2.40762297183842	1.22093070907007	-1.97195709302144	0.0486145048441489	0.621189209288729
756	Gm37925	14.4438499773749	-2.55833493183908	1.04428263380981	-2.449849158657	0.0142916071628481	0.357389887958385
757	Gm37224	2.05565224134657	-4.87168713533465	2.36649730546246	-2.05860666905878	0.0395319333731389	NA
758	Gm38308	11.1021892647413	-3.69393120798991	1.33271231193672	-2.77173938809181	0.0055757657142083	0.223964679344493
759	Gm37015	6.21302848161999	-2.76361630719929	1.33815990787586	-2.06523621798395	0.0389006551890701	0.57107610916566
760	Gm34727	6.79637501389481	-5.07029026950427	1.90285708576234	-2.66456703839792	0.00770874998841851	0.258717310438333
761	Gm37123	13.0484791188601	-1.83188258728163	0.746571733942021	-2.45372615114825	0.0141384605931922	0.354880546485866
762	Gm38273	32.0589303600389	-1.83537946786747	0.711837346242868	-2.5783691703656	0.009926788182484	0.294820332710814
763	C130012C08Rik	5.7213004678817	-2.54583746299332	1.23806890756993	-2.05629706668772	0.0397538908741364	0.577667011580525
764	Gm38245	16.2394229919847	-1.94696494635863	0.935188619355279	-2.08189546585894	0.0373520190351139	0.560909054499434
765	3110062G12Rik	7.17335109039764	-2.76833098246512	1.18356582510433	-2.33897509014431	0.0193367227153971	0.411158514126217
766	Gm38228	8.6697017412049	-2.96237310732171	1.21424230230949	-2.43968860390325	0.0146999270626756	0.364803928346406
767	Gm37120	11.8598051048918	-2.31044047274854	0.783577573692124	-2.94857912007617	0.00319238411142733	0.162305940189967
768	Gm37466	3.94597363629716	-5.03151459212883	2.06726759390377	-2.43389612789676	0.0149372809321374	NA
769	Gm37446	6.34215154513721	-3.09549170608628	1.41205467429969	-2.19218969521948	0.0283658122269332	0.496376614234636
770	A330015K06Rik	90.5973848432445	-1.54572341659885	0.571284361416747	-2.70569880954829	0.006816083501103	0.245257503999673
771	Gm37984	30.0972079115341	-3.36500230986525	1.70519716920992	-1.97338018771423	0.0484522631359226	0.620796423842848
772	Gm37510	28.0668252248797	-1.97157850189948	1.00031859852843	-1.97095055995147	0.0487295311415368	0.621576095332082
773	Gm37959	11.4957632957577	-1.96452407501715	0.944695489025629	-2.07953155047176	0.0375685210072733	0.561075425543347
774	Gm43814	3.00769853695857	-4.63236418935724	2.00730730561219	-2.30775037604143	0.0210130244234969	NA
775	Gm42510	6.0410480852188	-4.27077327530214	1.58430000224119	-2.69568469940075	0.00702441225111261	0.24928549483899
776	Trdc	6.42987454625301	-2.29844548456387	1.09091040194033	-2.1069058288158	0.0351257432726286	0.548866371792773
777	Gm42672	26.7613712618022	-2.12951380186216	0.717236670011545	-2.9690531604134	0.00298718913228144	0.153690166217332
778	Gm43398	65.8050658956259	-1.83497200042379	0.664974865687064	-2.75946068807859	0.00578968525378787	0.229103010540237
779	Gm42659	23.8549332131882	-2.41200389584256	0.73953353850805	-3.26152063462677	0.0011081636682903	0.0835811363818564
780	Gm43732	3.46417396469416	-3.41616699325069	1.67724312932879	-2.03677507065883	0.0416725875975762	NA
781	Gm43411	3.33876158706951	-5.57330482852045	2.72027633954754	-2.04880097933265	0.0404815799776083	NA
782	Gm21009	10.179387909871	-2.22395982290224	1.12400998571659	-1.97859436407443	0.0478616947148338	0.619886104916803
783	Gm42633	9.18909869236856	-3.8868387013484	1.53323692387244	-2.53505419862414	0.0112429929563922	0.315370344015193
784	Gm29707	3.2912394073477	-3.38432866007279	1.70196340500184	-1.9884849757208	0.0467580790190121	NA
785	Gm42508	11.8628198562443	-2.84797727002903	1.28369394040824	-2.2185796632516	0.0265153343731162	0.482244055298703
786	C230071H17Rik	33.5886663903628	-2.07975873205269	0.910565915419541	-2.28402875270644	0.0223698411961977	0.442353488208304
787	Gm21680	15.4656517526891	-2.35653458768499	1.06725630501547	-2.20803060765318	0.0272421396024502	0.487007027672729
788	Gm43457	59.9014758262218	-1.23838612415378	0.486966534065853	-2.54306207413077	0.0109885705595445	0.311768071838476
789	Gm43795	12.2050931284036	-2.5914870669918	1.17231910553493	-2.21056455939042	0.0270660052457737	0.486283633095746
790	Gm43482	12.8828595802197	-1.98138262484835	1.00926980141339	-1.96318429628392	0.0496247633954677	0.625574537856347
791	Gm42656	25.8637388085453	-2.15447827475428	0.828032536960005	-2.60192465704804	0.00927022156690819	0.286346388520499
792	Gm42854	10.0428803876293	-3.05179943175027	1.33794047111233	-2.28096802334792	0.0225503391360087	0.442353488208304
793	Gm42506	6.40615219175858	-4.96365557898102	1.91457981668802	-2.59255609806204	0.00952656432386283	0.289055707160832
794	Gm43843	300.488788480092	-1.18647056335532	0.406323894658752	-2.92001179096731	0.00350018142387399	0.170763099400468
795	Gm43343	8.4856959967616	-2.96229258487343	1.46962036188644	-2.01568558908026	0.0438328634782874	0.603501640181849
796	Gm43279	23.3401155996257	-1.21281762253815	0.562817770851375	-2.15490285728456	0.0311694367556458	0.518105885880286
797	Gm42788	8.051942761185	-2.17982539586813	1.09715220823659	-1.98680308849004	0.0469442222412641	0.617967892202671
798	Gm44011	6.65146840135398	-4.44967395575075	1.42784787734486	-3.11635015631014	0.00183104710211384	0.116522451395707
799	Gm44257	110.585069277095	-1.32479229875295	0.453824224710932	-2.91917492856796	0.00350959220380392	0.170763099400468
800	Gm44151	11.4791013204945	-2.74521263507842	1.21968164889249	-2.25076161272997	0.0244006400694387	0.459912502483215
801	Gm44260	7.54394793306091	-2.38018863817399	1.150654961343	-2.0685511453372	0.0385882264564067	0.568409861761289
802	Gm43909	19.1307303071512	-1.62227200516309	0.690641887754363	-2.34893370055781	0.0188272588449375	0.408576214651086
803	Gm44567	13.3647299730381	-2.17375588486318	0.944146762250339	-2.30234956235206	0.0213154669044242	0.434044142670653
804	Gm44931	4.24720554626166	-3.75342120668041	1.63440424472871	-2.29650725564742	0.0216468947820531	NA
805	Gm44777	20.3988884407231	-1.35264947598301	0.634958973092719	-2.13029429192033	0.0331473245164308	0.534783466654434
806	Gm44894	8.62189047552408	-3.06156982169355	1.30060404842758	-2.35395993530464	0.018574612978764	0.407288112616207
807	Gm44832	23.7023630939211	-1.86723700448956	0.783476108346182	-2.38327242477254	0.0171594905191053	0.395887970394873
808	Gm31663	2.34928724359343	-4.2658977930996	2.10494077092545	-2.02661179450863	0.0427021294013875	NA
809	Gm44866	22.5344029787297	-1.34051390601516	0.605892794283294	-2.2124605518718	0.0269348590032657	0.485480823472683
810	Gm45174	14.2861158161074	-3.21273231069034	1.10037398782261	-2.91967308046566	0.00350398755995944	0.170763099400468
811	Gm45591	40.466448854483	-1.11896026746574	0.507686396401799	-2.20403831065067	0.0275216499271395	0.489562120209315
812	Gm45074	4.91224386427238	-3.9486225574406	1.60470696730157	-2.46065022331179	0.0138685498953416	NA
813	C230079O03Rik	2.53488631057122	-5.17663464460959	2.56065865278974	-2.02160277746112	0.0432174049014404	NA
814	Gm45426	46.4805412257031	-1.01059397196639	0.484240972847445	-2.08696502079094	0.0368912965774181	0.56022028642862
815	B930018H19Rik	13.4323441525176	-1.94395973719845	0.910346646116088	-2.13540605163118	0.0327278567965976	0.531605202619055
816	Gm45662	6.69600644849973	-4.42934241627983	1.63286903357832	-2.71261339715239	0.00667549369346474	0.242096403662146
817	Gm53058	13.4272239437896	-1.71425818501424	0.870351183778767	-1.96961665240865	0.0488823216920266	0.622049236869068
818	Gm45353	11.6080971325018	-1.63155544985255	0.824977525446938	-1.97769684570334	0.047962916329469	0.619886104916803
819	C86187	2.22598832384369	-4.97952092659326	2.33430069262563	-2.1331960112612	0.0329086502043557	NA
820	Gm45424	8.74208864680249	-2.44440617878817	1.0294181636894	-2.37455124167179	0.0175702972415431	0.400967194513029
821	Gm45873	10.2975796099227	-2.43648529221484	1.24087303423252	-1.96352505453694	0.0495851961690099	0.625574537856347
822	Gm17875	24.7696023723771	-1.92136289266782	0.700503298091693	-2.74283204362062	0.00609118320483901	0.235068610484503
823	Rpl32l	8.46315095367097	-2.84026111079832	1.41227842805348	-2.01111980072726	0.0443128041843064	0.606614364600696
824	Gm46123	102.143117337397	-1.76953079288315	0.669475442763585	-2.64316012186878	0.00821361819939068	0.26845299847431
825	Gm7435	17.1006461892127	-1.56105480744625	0.705835440313388	-2.21164129524745	0.0269914597107833	0.485480823472683
826	A330049N07Rik	33.6252384472285	-1.14709244356159	0.547375726535635	-2.09562168717563	0.0361157638232059	0.55717763040306
827	Gm10773	21.5655601509504	-2.57969315478241	1.04751929416647	-2.46266886839075	0.0137907214131686	0.351699431509288
828	Gm48508	29.5266059029646	-1.44135085914301	0.535128179922358	-2.69346843096945	0.00707128416615275	0.250123416574475
829	Gm47698	2.87147626727289	-4.57396266464908	2.02749578777457	-2.25596654366891	0.0240727264794563	NA
830	C230072F16Rik	30.5441356855209	-1.27260480938332	0.598261670159067	-2.12717089003037	0.0334058868749566	0.535129662471011
831	Gm48077	2.58537536070778	-5.20426793954588	2.59861724526993	-2.00270661214876	0.045208788663108	NA
832	Gm29783	6.5247549901934	-4.38146639131445	1.75534771390004	-2.4960675065225	0.0125578700407839	0.334658677939403
833	Gm48804	14.9144420639397	-1.79388523825971	0.742695614932688	-2.41537071472045	0.0157192018055265	0.376907502350757
834	Gm47710	13.8783338689145	-2.33575170782838	1.06489218496323	-2.1934161418501	0.028277410375303	0.495626721704373
835	Gm48621	14.2264437296598	-2.27473988301306	0.92572600785268	-2.45724962215284	0.0140005366038092	0.35322451202933
836	A330076C08Rik	49.8749462786185	-1.96606201427807	0.581959126989387	-3.37835068323265	0.000729220222021971	0.0619866011652352
837	Gm47435	2.90700817385994	-4.5885802771848	1.90692466213013	-2.40627244920056	0.016116240588734	NA
838	Gm19195	3.78850167903729	-4.19192796352131	1.84788152675853	-2.2685047189549	0.0232984617171185	NA
839	3200001D21Rik	6.3154539190013	-4.97091340207108	1.59523223896653	-3.11610640798702	0.00183256132982295	0.116522451395707
840	Gm36501	5.11186565718473	-3.25461418481712	1.35985160107317	-2.39335982121036	0.0166948594523018	NA
841	Gm47003	1.95183616670662	-4.79262606530775	2.37559800925709	-2.01743983899301	0.043649633313226	NA
842	5330431K02Rik	49.1515600150282	-1.79978789327621	0.834250901137738	-2.1573700319912	0.0309768443013806	0.51762860415345
843	Gm8795	2.73174203673279	-5.28002010862443	2.46994661900995	-2.13770616254892	0.0325405990373071	NA
844	Gm20242	35.9466581720451	-2.61973060496432	0.879207619073049	-2.97964957096972	0.00288578306437741	0.151615508366478
845	Gm32401	2.55885571704333	-5.18881057689719	2.2772962298686	-2.27849609938387	0.0226970366354149	NA
846	5530402G07Rik	4.75738360006357	-3.04442051525014	1.55131312507809	-1.96247969931724	0.0497066618353356	NA
847	Gm49268	4.04933155400798	-4.28372414900869	1.66070373817942	-2.57946318209943	0.00989540063254014	NA
848	Gm49173	2.78506906123619	-5.31014182336446	2.28245889149172	-2.32650053114164	0.0199918641672527	NA
849	Gm6997	2.25789617906732	-5.00716527816169	2.40797177154465	-2.07941195047719	0.0375795030346854	NA
850	Gm49502	40.1426251370155	-1.19783873441285	0.558949374149646	-2.14301829434048	0.0321116294070314	0.526081355791516
851	Gm49522	8.39856890955743	-3.17396427680583	1.2918020386205	-2.457005161716	0.0140100673654337	0.35322451202933
852	Gm5214	3.27201461702766	-4.7832346990248	2.12863029504785	-2.24709509685771	0.0246339502194249	NA
853	Gm46540	2.64967130722046	-4.4369321087788	1.9888622052089	-2.23088964995077	0.0256884394936031	NA
854	Gm49911	19.2691883253117	-1.81002736631343	0.819313388725243	-2.20920027821055	0.0271607135566923	0.486765254791853
855	Gm49906	10.3234450329645	-2.6309409164118	1.14082167016534	-2.3061806987156	0.0211005376067721	0.433379162134082
856	Gm32432	12.4099128860683	-1.80127045080657	0.907960121233634	-1.98386515958345	0.0472708738126153	0.619631666808161
857	Gm32282	41.5466553497087	-1.1009204051028	0.461725721720859	-2.38436013700872	0.017108850064687	0.395887970394873
858	8030456M14Rik	15.1301828397506	-1.70135786662167	0.858568119465066	-1.98162245726258	0.0475215117877251	0.619631666808161
859	Gm19500	131.152640955532	-1.01368505370579	0.359471580129418	-2.81993100356039	0.00480339763196363	0.20785084401008
860	9330117O12Rik	30.6872377736952	-1.54164050238162	0.775640885418716	-1.98756993263627	0.046859274421125	0.617967892202671
861	Gm9902	9.45590162204648	-2.29162477566333	1.09848999154513	-2.08615899398405	0.0369642233070869	0.56022028642862
862	Muc6	34.7038128291953	-1.72001505335757	0.869182036405779	-1.97888932503729	0.0478284684048158	0.619886104916803
863	U1.21	3.16303729301322	-5.49526020484228	2.76218690451684	-1.98945994416823	0.0466504588418672	NA
864	7SK.325	16.9939458953416	-1.60265691689622	0.789141618489176	-2.03088631919392	0.0422665278981118	0.592171953730809
